# Supplementary material for: Patient induced pluripotent stem cells identify specificities of a reticular pseudodrusen phenotype in age-related macular degeneration
Source: Genome Med. 2026 May 10;18:54. doi: 10.1186/s13073-026-01658-2 (PMC13157670; doi:10.1186/s13073-026-01658-2)
Supplement: Supplementary file 2 — Additional file 2. All datasets. [file 13073_2026_1658_MOESM2_ESM.xlsx]

## Sheet: Description of tabs
Tab #	Content
1	Description of tabs
2	Cell line quality control
3	Cluster markers: top 20 genes per subpopulation
4	DEG RPE progenitors
5	DEG Neuronal progenitors		PCT1 AMD/RPD-; PCT2 AMD/RPD+
6	DEG RPE		PCT1 AMD/RPD-; PCT2 AMD/RPD+
7	GO ORA Biological Process enriched in AMD/RPD-		PCT1 AMD/RPD-; PCT2 AMD/RPD+
8	GO ORA Molecular Function enriched in AMD/RPD-
9	GO ORA Cellular Component enriched in AMD/RPD-
10	KEGG Pathway ORA enriched in AMD/RPD-
11	KEGG Modules ORA enriched in AMD/RPD-
12	GO ORA Biological Process enriched in AMD/RPD+
13	GO ORA Molecular Function enriched in AMD/RPD+
14	GO ORA Cellular Component enriched in AMD/RPD+
15	KEGG Pathway ORA enriched in AMD/RPD+
16	KEGG Modules ORA enriched in AMD/RPD+
17	Matrix eQTL cisEQT
18	Proteomics- Identified proteins pre QC (all lines)
19	Proteomics- Identified proteins post QC (removal of failed QC lines)
20	Proteomics-Key to decode samples
21	Proteomics- DEP
22	List of canonical RPE markers
23	Proteomic- Biological Process up in AMD/RPD-
24	Proteomic- Moelcular Function up in AMD/RPD-
25	Proteomic- Cellular Component up in AMD/RPD-
26	Proteomic - Supporting Publications (PMID)
27	Proteomic- Biological Process up in AMD/RPD+
28	Proteomic- Moelcular Function up in AMD/RPD+
29	Proteomic- Cellular Component up in AMD/RPD+
30	Proteomic - Supporting Publications (PMID)
31	Identity of proteins associated with ECM
32	STRING network and node values for proteins associated with ECM
33	Identity of proteins associated with spliceosome
34	STRING network and node values for proteins associated with spliceosome
35	Identity of proteins associated with mitochondria and overall cellular homeostasis
36	STRING network and node values for proteins associated with mitochondria and overall cellular homeostasis
37	TWAS

## Sheet: Cell line quality control
Sample Number	ID	Phenotype	Age at biopsy	Sex	2021-10-04	TRA-1-60	ScRNA-Seq-Harvested in pool	Experimental Batch Number	ScRNA-Seq-Cells	Karyotype QC	Genotype QC	Single Cell QC	Final Analysis	Notes
1	MBE-03392	ext RPD	82.49	M	+	+	LSTS0005-01	5		+
2	MBE-03393	ext RPD	79.84	F	+	+	-	-	-					Failed differentiation to RPE cells
3	MBE-03394	ext RPD	77.92	F	+	+	LSTS0003-01	3		-				Failed karyotype QC
4	MBE-03395	ext RPD	77.8	F	+	+	LSTS0005-01	5		-				Failed karyotype QC
5	MBE-03396	ext drusen	62.71	M	+	+	-	-	-					Failed differentiation to RPE cells
6	MBE-03397	ext drusen	78.17	M	+	+	LSTS0001-01	1		+
7	MBE-03402	ext drusen	77.48	M	+	+	LSTS0005-01	5		+
8	MBE-03403	ext drusen	82.58	M	+	+	LSTS0005-01	5		-				Failed karyotype QC
9	MBE-03404	ext drusen	63.85	F	+	+	LSTS0001-01	1		-				Failed karyotype QC
10	MBE-03405	ext drusen	74.71	F	+	+	LSTS0005-01	5		+
11	MBE-03407	ext RPD	73.19	F	+	+	-	-	-					Failed differentiation to RPE cells
12	MBE-03408	ext drusen	71.34	F	+	+	LSTS0001-01	1		+
13	MBE-03409	ext drusen	72.7	M	+	+	LSTS0001-01	1		-				Failed karyotype QC
14	MBE-03413	ext RPD	78.13	F	+	+	LSTS0004-01	4		+
15	MBE-03414	ext RPD	72.78	F	+	+	LSTS0004-01	4		+
16	MBE-03415	ext drusen	64.75	F	+	+	-	-	-					Failed differentiation to RPE cells
17	MBE-03416	ext RPD	67.5	F	+	+	LSTS0005-01	5		-				Failed karyotype QC
18	MBE-03417	ext RPD	84.82	M	+	+	-	-	-					Failed differentiation to RPE cells
19	MBE-03518	ext RPD	81.93	F	+	+	LSTS0005-01	5		+
20	MBE-03519	ext RPD	83.65	M	+	+	LSTS0004-01	4		+
21	MBE-03520	ext RPD	80.62	M	+	+	LSTS0004-01	4		+
22	MBE-03522	ext RPD	74.5	M	+	+	-	-	-					Failed differentiation to RPE cells
23	MBE-03523	ext drusen	62.5	F	+	+	-	-	-					Failed differentiation to RPE cells
24	MBE-03524	ext RPD	73.33	F	+	+	-	-	-					Failed differentiation to RPE cells
25	MBE-03525	ext drusen	53.63	F	+	+	LSTS0004-01	4		+
26	MBE-03528	ext drusen	86.38	F	+	+	LSTS0004-01	4		+
27	MBE-03529	ext RPD	61.18	F	+	+	-	-	-					Failed differentiation to RPE cells
28	MBE-03533	ext drusen	70.4	M	+	+	-	-	-					Failed differentiation to RPE cells
29	MBE-03536	ext RPD	77.7	M	+	+	LSTS0005-01	5		+
30	MBE-03537	ext RPD	79.96	M	+	+	LSTS0003-01	3		+
31	MBE-03538	ext drusen	70.83	M	+	+	LSTS0003-01	3		+
32	MBE-03539	ext RPD	71.65	M	+	+	LSTS0003-01	3		+
33	MBE-03540	ext RPD	82.68	F	+	+	-	-	-					Failed differentiation to RPE cells
34	MBE-03541	ext RPD	78.42	F	+	+	-	-	-					Failed differentiation to RPE cells
35	MBE-03542	ext drusen	73.44	F	+	+	-	-	-					Failed differentiation to RPE cells
36	MBE-03543	ext drusen	68.91	F	+	+	LSTS0001-01	1		+
37	MBE-03544	ext RPD	85.42	F	+	+	LSTS0005-03	5		+
38	MBE-03545	ext drusen	64.67	F	+	+	LSTS0003-01 3, LSTS0005-02	2024-03-05		+
39	MBE-03550	ext RPD	82.04	M	+	+	LSTS0001-01	1		+
40	MBE-03552	ext RPD	89.51	M	+	+	LSTS0003-01	3		+
41	MBE-03553	ext drusen	65.94	F	+	+	-	-	-					Failed differentiation to RPE cells
42	MBE-03554	ext drusen	75.15	F	+	+	LSTS0001-01	1		+
43	MBE-03555	ext drusen	61.02	F	+	+	LSTS0001-01	1		+
44	MBE-03556	ext drusen	82.08	F	+	+	LSTS0003-01	3		+
45	MBE-03557	ext drusen	67.13	F	+	+	LSTS0001-02	1		+
46	MBE-03558	ext drusen	77.43	F	+	+	LSTS0003-02	3		+
47	MBE-03559	ext drusen	85.31	F	+	+	LSTS0003-02	3		+
48	MBE-03560	ext drusen	73.67	F	+	+	LSTS0003-02, LSTS0004-01	2024-03-04		+
49	MBE-03561	ext RPD	86.22	M	+	+	-	-	-					Failed differentiation to RPE cells
50	MBE-03562	ext drusen	79.15	F	+	+	LSTS0003-02	3		+
51	MBE-03567	drusen	72.75	M	+	+	LSTS0004-02	4		+
52	MBE-03568	ext drusen	74.04	F	+	+	LSTS0001-02	1		+
53	MBE-03569	ext RPD	70.85	M	+	+	LSTS0003-02	3		+
54	MBE-03570	ext RPD	72.35	F	+	+	LSTS0003-02	3		+
55	MBE-03571	ext drusen	79.45	F	+	+	LSTS0004-02	4		+
56	MBE-03572	ext drusen	72.35	F	+	+	LSTS0004-02	4		+
57	MBE-03573	ext drusen	76.7	M	+	+	LSTS0004-02	4		+
58	MBE-03574	ext RPD	84.07	M	+	+	-	-	-					Failed differentiation to RPE cells
59	MBE-03575	ext drusen	71.35	F	+	+	LSTS0003-02	3		+
60	MBE-03576	ext RPD	75.71	F	+	+	-	-	-					Failed differentiation to RPE cells
61	MBE-03577	ext drusen	61.94	F	+	+	LSTS0003-02	3		+
62	MBE-03578	ext RPD	79.04	M	+	+	LSTS0005-02	5		+
63	MBE-03579	ext RPD	73.48	F	+	+	LSTS0005-02	5		+
64	MBE-03581	ext drusen	67.49	F	+	+	-	-	-					Failed differentiation to RPE cells
65	MBE-03582	ext RPD	74.84	M	+	+	LSTS0003-03	3		+
66	MBE-03583	ext drusen	58.68	F	+	+	LSTS0003-03	3		+
67	MBE-03584	ext drusen	74.67	F	+	+	LSTS0004-02	4		-				Failed karyotype QC
68	MBE-03585	ext drusen	71.07	F	+	+	LSTS0003-03	3		+
69	MBE-03586	ext drusen	59.09	M	+	+	LSTS0003-03	3		+
70	MBE-03587	ext drusen	78.55	F	+	+	LSTS0003-03	3		+
71	MBE-03588	ext RPD	77.46	M	+	+	LSTS0003-03	3		+
72	MBE-03589	ext RPD	72.91	F	+	+	LSTS0001-02	1		-				Failed karyotype QC
73	MBE-03590	ext drusen	66	F	+	+	LSTS0003-03	3		+
74	MBE-03592	ext RPD	64.13	F	+	+	LSTS0003-04	3		+
75	MBE-03593	ext RPD	76.16	F	+	+	LSTS0003-04	3		+
76	MBE-03594	ext drusen	83.52	F	+	+	LSTS0003-04	3		+
77	MBE-03595	ext RPD	74.43	F	+	+	-	-	-					Failed differentiation to RPE cells
78	MBE-03596	ext RPD	89.28	F	+	+	LSTS0003-04	3		+
79	MBE-03597	ext RPD	80.9	M	+	+	-	-	-					Failed differentiation to RPE cells
80	MBE-03598	ext drusen	59.18	F	+	+	LSTS0005-02	5		+
81	MBE-03599	ext RPD	77.91	F	+	+	-	-	-					Failed differentiation to RPE cells
82	MBE-03600	ext drusen	81.17	M	+	+	LSTS0003-04	3		-				Failed karyotype QC
83	MBE-03601	ext RPD	75.97	F	+	+	LSTS0003-04, LSTS0005-02	2024-03-05		+
84	MBE-03602	ext drusen	72.32	F	+	+	-	-	-					Failed differentiation to RPE cells
85	MBE-03603	ext drusen	76.13	F	+	+	LSTS0003-04	3		+				Not detected
86	MBE-03604	ext drusen	50.77	F	+	+	LSTS0003-04	3		+
87	MBE-03605	ext drusen	67.17	M	+	+	LSTS0003-05	3		+
88	MBE-03606	ext drusen	64	M	+	+	LSTS0003-05, LSTS0005-02	2024-03-05		-				Failed karyotype QC
89	MBE-03607	ext RPD	82.8	F	+	+	-	-	-					Failed differentiation to RPE cells
90	MBE-03608	ext RPD	84.99	F	+	+	-	-	-					Failed differentiation to RPE cells
91	MBE-03609	ext drusen	76.52	F	+	+	LSTS0003-05, LSTS0005-02	2024-03-05		+
92	MBE-03610	ext RPD	76.32	F	+	+	LSTS0005-02	5		+
93	MBE-03619	ext RPD	83.51	F	+	+	LSTS0003-05, LSTS0004-02	2024-04-05		+
94	MBE-03620	ext RPD	75.21	F	+	+	-	-	-					Failed differentiation to RPE cells
95	MBE-03621	ext drusen	70.1	F	+	+	LSTS0004-02	4		+
96	MBE-03622	ext RPD	66.2	F	+	+	-	-	-					Failed differentiation to RPE cells
97	MBE-03623	ext RPD	79.27	F	+	+	LSTS0004-02	4		+
98	MBE-03624	ext RPD	82.72	F	+	+	-	-	-					Failed differentiation to RPE cells
99	MBE-03627	ext RPD	85.04	F	+	+	LSTS0005-03	5		+
100	MBE-03628	ext RPD	85.94	M	+	+	-	-	-					Failed differentiation to RPE cells
101	MBE-03629	ext RPD	78.63	F	+	+	LSTS0004-02	4		+
102	MBE-03631	ext drusen	74.86	F	+	+	LSTS0004-02	4		+
103	MBE-03632	ext RPD	75.75	F	+	+	LSTS0004-02	4		+
104	TOB-01937	ext RPD	90.95	F	+	+	LSTS0001-02	1		+
105	TOB-01969	ext RPD	78.71	F	+	+	LSTS0001-02	1		+
106	TOB-01986	ext RPD	76.3	M	+	+	LSTS0001-02	1		+
107	TOB-01990	ext RPD	85.08	F	+	+	LSTS0001-02, LSTS0005-03	2024-01-05		+
108	TOB-02006	ext RPD	74.41	F	+	+	LSTS0001-02, LSTS0005-03	2024-01-05		+
109	TOB-02008	ext RPD	91.99	M	+	+	LSTS0003-05	3		+

## Sheet: Cluster markers top 20
p_val	avg_log2FC	pct.1	pct.2	p_val_adj	cluster	gene
0	1.21864	0.835	0.454	0	0	CRYAB
0	1.54368	0.654	0.292	0	0	APOC1
0	1.0101	0.909	0.558	0	0	SERPINF1
0	1.23055	0.77	0.421	0	0	SARAF
0	1.14341	0.954	0.612	0	0	PMEL
0	1.23942	0.664	0.36	0	0	CDKN1C
0	1.05634	0.709	0.407	0	0	SLC3A2
0	1.22526	0.548	0.261	0	0	SSNA1
0	1.05154	0.593	0.313	0	0	TSPAN10
0	1.54338	0.533	0.257	0	0	NUPR1
0	1.10189	0.723	0.452	0	0	TMEM59
0	1.04726	0.56	0.293	0	0	ALKBH7
0	1.15482	0.472	0.223	0	0	TPRN
0	1.01343	0.86	0.62	0	0	ZFAS1
0	1.05873	0.966	0.733	0	0	GSTP1
0	1.17359	0.466	0.237	0	0	TMEM176B
0	1.02919	0.556	0.329	0	0	TFPI2
0	1.04484	0.463	0.238	0	0	HOMER3
0	1.08323	0.448	0.223	0	0	TRAPPC2L
0	1.25127	0.431	0.207	0	0	EPB41L4A-AS1
0	2.02922	0.834	0.288	0	1	KCND2
0	2.17259	0.729	0.239	0	1	CNTN1
0	1.50603	0.736	0.316	0	1	SLC7A8
0	1.40371	0.735	0.319	0	1	CCSER1
0	1.61328	0.727	0.312	0	1	TFPI2
0	1.41792	0.712	0.31	0	1	PLCB4
0	1.64455	0.985	0.588	0	1	DCT
0	1.74035	0.662	0.271	0	1	SGCD
0	1.18737	0.784	0.399	0	1	ATP1B1
0	1.51654	0.688	0.31	0	1	GPHN
0	1.00044	0.864	0.492	0	1	TRPM1
0	1.65432	0.568	0.197	0	1	SGIP1
0	1.30039	0.732	0.368	0	1	RABGAP1L
0	1.11757	0.677	0.315	0	1	OTX2-AS1
0	1.27451	0.672	0.312	0	1	UTRN
0	1.23063	0.987	0.627	0	1	TRPM3
0	2.05437	0.496	0.149	0	1	FBXO32
0	1.07944	0.725	0.383	0	1	MITF
0	1.96683	0.481	0.142	0	1	KCNJ3
0	1.29265	0.644	0.308	0	1	APOC1
0	2.21287	0.754	0.174	0	2	OPCML
0	1.90214	0.826	0.282	0	2	PLD5
0	1.92663	0.752	0.219	0	2	DUSP4
0	1.55393	0.851	0.319	0	2	ERBB4
0	1.58452	0.869	0.346	0	2	FRZB
0	1.56808	0.87	0.35	0	2	COL8A1
0	1.39672	0.899	0.427	0	2	ELN
0	2.12121	0.622	0.151	0	2	BEST1
0	1.7476	0.697	0.236	0	2	NRG1
0	1.22405	0.935	0.494	0	2	TRPM1
0	1.90627	0.623	0.191	0	2	MAN2A1
0	1.88248	0.597	0.165	0	2	TTLL4
0	1.50787	0.678	0.249	0	2	ADAMTSL3
0	1.5273	0.974	0.547	0	2	CST3
0	1.60408	0.726	0.302	0	2	CRISPLD1
0	1.3168	0.792	0.373	0	2	NEDD4L
0	1.5777	0.652	0.238	0	2	SMC6
0	1.26047	0.699	0.289	0	2	NAV3
0	1.4269	0.734	0.325	0	2	DNAJC3
0	1.0004	0.981	0.573	0	2	SERPINF1
0	4.81796	0.998	0.224	0	3	TTR
0	1.90129	0.895	0.35	0	3	FRZB
0	1.9781	0.748	0.227	0	3	DUSP4
0	1.44058	0.863	0.358	0	3	COL8A1
0	2.43526	0.651	0.151	0	3	SFRP5
0	2.23769	0.659	0.165	0	3	TTLL4
0	2.25614	0.645	0.155	0	3	BEST1
0	2.08535	0.796	0.315	0	3	SFRP1
0	2.52271	0.597	0.131	0	3	RDH5
0	1.70904	0.759	0.3	0	3	DAAM1
0	1.40787	0.982	0.523	0	3	TMEM98
0	1.2991	0.891	0.435	0	3	ELN
0	1.84938	0.965	0.517	0	3	RBP1
0	2.25415	0.99	0.551	0	3	CST3
0	1.47607	0.799	0.366	0	3	LAPTM4B
0	1.7309	0.993	0.578	0	3	SERPINF1
0	1.47978	0.866	0.454	0	3	SELENOW
0	1.59459	0.629	0.221	0	3	CYP27A1
0	1.99918	0.567	0.16	0	3	GNB3
0	1.22278	0.702	0.303	0	3	PLD5
0	3.58315	0.743	0.103	0	4	DOK5
0	4.25298	0.654	0.053	0	4	ANGPT1
0	4.94208	0.623	0.039	0	4	GRIA2
0	3.60605	0.639	0.077	0	4	VGLL3
0	3.53055	0.741	0.205	0	4	SDK1
0	3.23931	0.644	0.123	0	4	RND3
0	4.41735	0.557	0.042	0	4	DOCK10
0	3.66998	0.579	0.07	0	4	LMO7
0	3.75569	0.57	0.072	0	4	PAK3
0	3.22375	0.579	0.084	0	4	TWIST1
0	3.48033	0.572	0.079	0	4	MORC3
0	2.88648	0.759	0.271	0	4	COL11A1
0	2.39748	0.652	0.168	0	4	ROBO2
0	3.74744	0.529	0.049	0	4	APCDD1
0	4.82551	0.506	0.028	0	4	TFAP2B
0	2.326	0.813	0.34	0	4	MIR99AHG
0	4.02356	0.508	0.051	0	4	LIFR
0	5.00107	0.475	0.02	0	4	SLC8A2
0	2.88762	0.645	0.196	0	4	KIAA1958
0	3.65601	0.485	0.049	0	4	TBX15
0	5.18601	0.802	0.039	0	5	CPAMD8
0	3.69932	0.756	0.085	0	5	GRIA4
0	3.50803	0.839	0.173	0	5	DAPL1
0	2.88397	0.829	0.174	0	5	PAX6
0	2.62025	0.842	0.203	0	5	PCDH9
0	4.31459	0.7	0.063	0	5	ALDH1A1
0	4.1303	0.713	0.082	0	5	CYP1B1
0	2.5785	0.872	0.276	0	5	NR2F1
0	3.72654	0.652	0.066	0	5	NKAIN4
0	2.79045	0.724	0.146	0	5	AC015522.1
0	4.24272	0.631	0.054	0	5	H19
0	2.29471	0.778	0.202	0	5	CADM2
0	2.8068	0.665	0.13	0	5	MAB21L1
0	3.67997	0.631	0.098	0	5	SAT1
0	2.35331	0.684	0.176	0	5	FBN1
0	2.59355	0.826	0.319	0	5	TSC22D1
0	1.89147	0.716	0.218	0	5	DACH1
0	2.01917	0.832	0.338	0	5	RELN
0	2.25468	0.694	0.204	0	5	ARL4A
0	1.73269	0.712	0.223	0	5	SYT1
0	3.81256	0.969	0.202	0	6	COL1A1
0	3.44352	0.965	0.205	0	6	COL3A1
0	3.7907	0.974	0.249	0	6	COL1A2
0	3.07435	0.942	0.249	0	6	LGALS1
0	2.83754	0.816	0.154	0	6	COL5A2
0	3.1592	0.759	0.153	0	6	PRRX1
0	3.52391	0.698	0.095	0	6	DCN
0	2.838	0.667	0.109	0	6	CDH11
0	3.60018	0.647	0.091	0	6	COL6A2
0	4.4616	0.588	0.045	0	6	LUM
0	3.61495	0.607	0.067	0	6	COL6A3
0	2.1628	0.665	0.129	0	6	FN1
0	3.1346	0.636	0.113	0	6	FBLN1
0	2.9772	0.586	0.088	0	6	COL5A1
0	2.21824	0.67	0.177	0	6	S100A11
0	3.02449	0.603	0.11	0	6	BICC1
0	3.34461	0.549	0.062	0	6	POSTN
0	2.56123	0.571	0.089	0	6	TWIST1
0	3.07988	0.557	0.083	0	6	PCOLCE
0	3.00937	0.648	0.174	0	6	COL6A1
0	2.07113	0.792	0.339	0	7	PLCB4
0	2.10292	0.776	0.34	0	7	OTX2-AS1
0	1.88479	0.819	0.387	0	7	NBEA
0	1.89987	0.774	0.352	0	7	CCSER1
0	1.95201	0.757	0.337	0	7	KCND2
0	1.72205	0.801	0.387	0	7	SNHG14
0	1.98505	0.879	0.47	0	7	TNRC6A
0	1.83712	0.816	0.415	0	7	PARD3B
0	1.73762	0.815	0.415	0	7	MAGI2
0	1.71456	0.719	0.32	0	7	EXOC4
0	1.85932	0.804	0.41	0	7	KCNQ1OT1
0	1.59437	0.866	0.474	0	7	FTX
0	1.55666	0.779	0.393	0	7	TTC28
0	1.88826	0.612	0.23	0	7	LINC01473
0	1.55589	0.809	0.428	0	7	ARID1B
0	1.57375	0.836	0.456	0	7	PRKG1
0	1.7507	0.833	0.453	0	7	RORA
0	1.77778	0.658	0.279	0	7	LRBA
0	1.58275	0.694	0.316	0	7	PTPRK
0	1.79369	0.626	0.25	0	7	DANT2
0	3.27054	0.544	0.109	0	8	NKAIN3
0	4.80704	0.43	0.018	0	8	SOX2
0	4.02101	0.497	0.09	0	8	GPM6B
0	2.70733	0.46	0.073	0	8	MAP2
0	2.72098	0.498	0.124	0	8	RMST
0	2.43082	0.586	0.219	0	8	NFIA
0	3.81974	0.418	0.055	0	8	ID4
0	2.83642	0.454	0.091	0	8	FZD3
0	1.67863	0.699	0.351	0	8	MAP1B
0	3.45603	0.387	0.045	0	8	LINC00461
0	2.40186	0.5	0.167	0	8	CKB
0	4.52672	0.355	0.027	0	8	FABP7
0	1.22522	0.666	0.341	0	8	IGFBP2
0	2.14316	0.559	0.235	0	8	NPAS3
0	4.83576	0.357	0.043	0	8	C1orf61
0	2.68474	0.452	0.144	0	8	METRN
0	1.91346	0.634	0.336	0	8	QKI
0	2.748	0.4	0.113	0	8	ADGRV1
0	1.68064	0.46	0.186	0	8	ENAH
0	1.17087	0.638	0.365	0	8	MIR99AHG
0	2.55194	0.852	0.269	0	9	CTSV
0	1.95509	0.844	0.349	0	9	SLC7A8
0	1.64114	0.917	0.447	0	9	HSD17B2
0	1.97841	0.929	0.465	0	9	TPM1
0	2.10472	0.673	0.223	0	9	CRIM1
0	2.99595	0.553	0.103	0	9	UPK3B
0	1.79496	0.854	0.411	0	9	TPM2
0	1.81333	0.754	0.318	0	9	EXT1
0	1.93266	0.603	0.186	0	9	CAP2
0	1.62322	0.783	0.379	0	9	MYL9
0	2.84472	0.519	0.117	0	9	MFGE8
0	2.23864	0.597	0.197	0	9	CCND2
0	1.68666	0.896	0.5	0	9	CRYAB
0	1.72807	0.708	0.317	0	9	NELL2
0	1.56694	0.77	0.384	0	9	ZNF106
0	2.17961	0.545	0.172	0	9	ERC2
0	1.32468	0.781	0.413	0	9	TPD52L1
0	1.85138	0.695	0.329	0	9	SORBS2
0	1.52463	0.673	0.311	0	9	TSPAN5
0	2.003	0.558	0.196	0	9	TMEM117
0	4.59863	0.93	0.145	0	10	FN1
0	3.79406	0.926	0.191	0	10	S100A11
0	3.52186	0.97	0.236	0	10	COL1A1
0	3.13001	0.967	0.279	0	10	LGALS1
0	3.17219	0.917	0.24	0	10	COL3A1
0	3.20794	0.953	0.283	0	10	COL1A2
0	3.91362	0.737	0.084	0	10	BGN
0	4.25159	0.72	0.079	0	10	POSTN
0	2.60039	0.819	0.184	0	10	COL5A2
0	3.20217	0.728	0.121	0	10	DCN
0	3.05034	0.94	0.338	0	10	IGFBP2
0	3.01638	0.675	0.089	0	10	COL6A3
0	2.73112	0.717	0.133	0	10	CDH11
0	4.29657	0.67	0.094	0	10	MGP
0	3.90306	0.767	0.207	0	10	TAGLN
0	3.11435	0.645	0.099	0	10	ANXA1
0	2.72169	0.697	0.167	0	10	HTRA1
0	3.03065	0.636	0.108	0	10	COL5A1
0	3.02813	0.66	0.135	0	10	CCDC80
0	2.77264	0.661	0.148	0	10	SEPTIN11
0	7.37525	0.901	0.021	0	11	TOP2A
0	5.44998	0.937	0.081	0	11	HMGB2
0	6.57608	0.873	0.032	0	11	CENPF
0	7.031	0.833	0.016	0	11	NUSAP1
0	5.15674	0.787	0.039	0	11	SMC4
0	7.33189	0.743	0.009	0	11	MKI67
0	6.9881	0.731	0.011	0	11	TPX2
0	7.21814	0.727	0.011	0	11	UBE2C
0	5.21868	0.741	0.029	0	11	PCLAF
0	4.57015	0.79	0.089	0	11	UBE2S
0	5.52324	0.72	0.038	0	11	PTTG1
0	6.41957	0.692	0.014	0	11	CDK1
0	4.7739	0.702	0.04	0	11	TYMS
0	5.14789	0.699	0.042	0	11	CKS2
0	5.97917	0.666	0.017	0	11	PRC1
0	3.55873	0.971	0.323	0	11	TUBA1B
0	6.54416	0.647	0.009	0	11	BIRC5
0	3.85447	0.711	0.077	0	11	CKS1B
0	3.65723	0.718	0.085	0	11	TMPO
0	2.81946	0.863	0.236	0	11	DEK
0	4.60777	0.843	0.075	0	12	MAP2
0	5.1856	0.731	0.036	0	12	NRXN1
0	8.90041	0.702	0.007	0	12	STMN2
0	2.9568	0.723	0.083	0	12	CTNNA2
0	3.46757	0.724	0.11	0	12	NCAM1
0	7.41422	0.616	0.007	0	12	DCX
0	3.93134	0.652	0.086	0	12	GAP43
0	5.35372	0.594	0.037	0	12	DCC
0	2.63449	0.805	0.249	0	12	SYT1
0	8.8235	0.545	0.003	0	12	MYT1L
0	3.42889	0.607	0.067	0	12	PPFIA2
0	2.82575	0.894	0.356	0	12	MAP1B
0	3.57377	0.731	0.193	0	12	TUBB2B
0	3.46153	0.599	0.079	0	12	KIF5C
0	4.04964	0.575	0.068	0	12	MLLT11
0	2.87149	0.672	0.167	0	12	ANK2
0	3.48407	0.626	0.131	0	12	CACNA2D1
0	3.3973	0.705	0.212	0	12	TUBB3
0	3.39898	0.763	0.282	0	12	PTPRD
0	4.93845	0.537	0.063	0	12	CNTNAP2
0	3.33764	0.764	0.142	0	13	CDH11
0	2.07859	0.902	0.295	0	13	COL1A2
0	2.1706	0.857	0.25	0	13	COL1A1
0	3.52362	0.721	0.139	0	13	BICC1
0	3.28997	0.734	0.161	0	13	FN1
0	2.45183	0.743	0.196	0	13	COL5A2
0	3.25981	0.642	0.117	0	13	COL5A1
0	1.48375	0.769	0.254	0	13	COL3A1
0	2.7604	0.771	0.259	0	13	FNDC3B
0	2.74747	0.667	0.168	0	13	PRICKLE1
0	3.75093	0.558	0.061	0	13	EBF1
0	2.83708	0.685	0.191	0	13	BNC2
0	2.85703	0.582	0.1	0	13	COL6A3
0	4.34266	0.531	0.05	0	13	DLC1
0	3.33054	0.607	0.127	0	13	ROR1
0	2.42718	0.683	0.209	0	13	VPS13B
0	2.05195	0.748	0.276	0	13	TENM3
0	2.60797	0.563	0.092	0	13	POSTN
0	3.08613	0.585	0.123	0	13	APBB2
0	2.99218	0.577	0.117	0	13	SETBP1
0	4.15042	0.914	0.184	0	14	CRABP1
0	3.68353	0.726	0.08	0	14	SFRP2
0	2.80625	0.723	0.135	0	14	RMST
0	2.38911	0.855	0.315	0	14	NR2F1
0	3.21354	0.7	0.176	0	14	CKB
0	1.60746	0.866	0.35	0	14	IGFBP2
0	3.07518	0.618	0.11	0	14	LGR4
0	2.3459	0.689	0.192	0	14	TOX
0	2.1196	0.742	0.251	0	14	DACH1
0	3.79287	0.519	0.043	0	14	SORCS1
0	1.72242	0.629	0.199	0	14	TUBB2B
0	3.79944	0.457	0.032	0	14	SOX2
0	4.48455	0.443	0.03	0	14	HMX1
0	4.24193	0.438	0.032	0	14	CRB1
0	2.54201	0.522	0.116	0	14	FIGN
0	2.11703	0.622	0.22	0	14	DAPL1
0	1.59957	0.711	0.311	0	14	CDH2
0	3.05677	0.468	0.073	0	14	LRP2
0	2.06915	0.517	0.132	0	14	GRIA4
0	2.6588	0.472	0.09	0	14	CHD7
0	4.29113	0.862	0.094	0	15	CPAMD8
0	3.87895	0.897	0.132	0	15	GRIA4
0	3.52482	0.961	0.248	0	15	PCDH9
0	3.2201	0.935	0.242	0	15	CADM2
0	3.19532	0.88	0.205	0	15	MEIS1
0	3.38894	0.794	0.138	0	15	RMST
0	3.1651	0.898	0.253	0	15	DACH1
0	3.36239	0.819	0.18	0	15	2024-03-01
0	3.27287	0.808	0.187	0	15	AC015522.1
0	2.59873	0.903	0.288	0	15	PTPRD
0	3.90859	0.686	0.074	0	15	MECOM
0	2.79034	0.822	0.216	0	15	TNIK
0	2.89657	0.784	0.195	0	15	TOX
0	4.14665	0.677	0.089	0	15	DCDC1
0	2.75953	0.77	0.194	0	15	BNC2
0	3.42483	0.666	0.091	0	15	UNC5C
0	2.6043	0.854	0.279	0	15	MAGI1
0	2.38036	0.824	0.258	0	15	SYT1
0	2.80268	0.957	0.398	0	15	EFNA5
0	2.56236	0.835	0.279	0	15	TENM3
0	5.10532	0.989	0.078	0	16	CSMD1
0	7.63607	0.904	0.016	0	16	MIR548XHG
0	5.06485	0.995	0.15	0	16	CNTN4
0	5.05754	0.942	0.104	0	16	NKAIN2
0	4.93794	0.851	0.041	0	16	AC063944.1
0	6.35942	0.876	0.073	0	16	RBFOX1
0	6.16469	0.797	0.026	0	16	STAC
0	8.30174	0.785	0.019	0	16	ALK
0	4.42341	0.965	0.203	0	16	ROBO2
0	4.37242	0.844	0.098	0	16	CADPS
0	5.56064	0.769	0.035	0	16	CSGALNACT1
0	4.19901	0.835	0.102	0	16	MEF2C
0	5.92509	0.748	0.022	0	16	PCDH11X
0	3.52348	0.804	0.12	0	16	NCAM1
0	3.47158	0.804	0.121	0	16	TARS
0	4.89066	0.731	0.054	0	16	RIPOR2
0	5.2729	0.689	0.043	0	16	MGAT4C
0	4.2981	0.728	0.086	0	16	LRFN5
0	6.54101	0.653	0.013	0	16	ST8SIA4
0	2.46683	0.809	0.173	0	16	XIST

## Sheet: DEG RPE progenitors
p_val	avg_log2FC	pct.1	pct.2	p_val_adj	gene	annotation
4.56956e-66	-0.233594	0.03	0.036	1.38965e-61	RPS6KB2	mTOR pathway kinase; cell growth regulator; no direct AMD link.
2.62909e-53	-0.325225	0.024	0.03	7.99533e-49	HTRA2	Mitochondrial serine protease; involved in apoptosis; possible relevance to RPE cell stress.
9.00807e-18	-0.163474	0.031	0.034	2.73944e-13	PEX7	Peroxisome targeting; peroxisomal function may influence retinal health.
8.0928e-14	0.381044	0.043	0.034	2.4611e-09	LINC01833	Long non-coding RNA; no known AMD relevance.
1.06418e-11	0.219323	0.11	0.102	3.23628e-07	ABL2	Tyrosine kinase; cytoskeleton remodeling; no direct AMD link.
1.1962e-11	-0.461546	0.053	0.068	3.63778e-07	UBE2D1	Ubiquitin-conjugating enzyme; general role in proteostasis; no AMD-specific function.
5.00475e-11	-0.49515	0.041	0.058	1.52199e-06	TBC1D12	Rab GTPase activator; vesicle trafficking; no established AMD link.
2.8795e-10	-0.100351	0.046	0.048	8.75685e-06	PLPBP	Pyridoxal phosphate binding protein; vitamin B6 metabolism; no AMD evidence.
4.49726e-10	-0.256512	0.101	0.12	1.36766e-05	DR1	Transcriptional repressor; no known retinal or AMD-specific function.
8.00517e-10	-0.357286	0.084	0.107	2.43445e-05	MIEN1	Involved in cell migration and oxidative stress; unclear role in AMD.
3.54972e-07	-0.348684	0.058	0.072	0.0107951	SIKE1	Suppressor of interferon signaling; no direct AMD data.
4.00356e-07	-0.772684	0.013	0.025	0.0121752	ADGRG6	G-protein-coupled receptor; involved in myelination; not AMD-related.
1.00786e-06	0.162503	0.116	0.106	0.0306499	AAMDC	Oncogene candidate; unknown function in retina.
5.44048e-06	0.120186	0.088	0.081	0.16545	STXBP4
9.11593e-06	-0.2156	0.076	0.09	0.277225	C14orf119
1.18062e-05	-0.418334	0.071	0.092	0.359039	FZD2
1.59215e-05	0.167975	0.156	0.139	0.484187	USP11
2.82285e-05	-0.339545	0.184	0.231	0.858458	CAP1
5.57056e-05	-0.16322	0.179	0.194	1	MFF
6.84593e-05	0.222979	0.14	0.124	1	ALKBH7
7.14656e-05	-0.434249	0.137	0.18	1	RPL39L
8.69113e-05	-0.420956	0.196	0.256	1	ZFHX4
0.000134475	0.253703	0.287	0.261	1	CENPV
0.000180108	-0.116794	0.219	0.243	1	ROR1
0.00022856	-0.141476	0.201	0.229	1	KIAA1328
0.000241349	-0.15337	0.085	0.098	1	PPIP5K2
0.000265654	-0.119415	0.158	0.169	1	ACBD3
0.000372234	-0.136191	0.133	0.143	1	KBTBD2
0.000381524	-0.390516	0.099	0.129	1	NDN
0.000384138	0.115033	0.151	0.138	1	NRF1
0.000437442	-0.228056	0.118	0.14	1	SAC3D1
0.000924738	-0.158115	0.175	0.191	1	PLP2
0.00109055	-0.359172	0.058	0.073	1	TSPAN9
0.00111184	0.140067	0.084	0.078	1	FBXL2
0.00115987	0.297866	0.337	0.274	1	TRPM3
0.00121382	-0.1553	0.031	0.033	1	DRD4
0.00126538	0.11348	0.97	0.959	1	MT-ATP6
0.00131907	-0.21275	0.018	0.02	1	ITGA3
0.00155676	-0.56915	0.035	0.052	1	C1S
0.00161393	-0.331078	0.113	0.141	1	ECHDC1
0.00165677	0.122574	0.175	0.163	1	NOP53
0.00275804	0.128009	0.96	0.958	1	MT-ND4
0.00324426	-0.210713	0.113	0.133	1	DNAJB11
0.00361461	0.189766	0.213	0.193	1	RB1
0.00405206	-0.186778	0.143	0.155	1	PUF60
0.00412375	0.146396	0.092	0.088	1	XPR1
0.00497581	0.194539	0.47	0.427	1	ATP5F1B
0.00559991	-0.213515	0.119	0.138	1	RC3H2
0.00564082	0.146844	0.041	0.035	1	PPP1R13B
0.00656864	0.109282	0.323	0.311	1	MND1
0.00686445	-0.714792	0.043	0.063	1	RBM24
0.00814759	-0.208711	0.052	0.06	1	MYRF
0.00885441	-0.359172	0.038	0.047	1	AMOT
0.00902337	-0.135208	0.1	0.104	1	ARHGEF3
0.00904286	0.246832	0.287	0.238	1	TKT
0.00984569	-0.140611	0.304	0.322	1	ATP5F1C
0.0101255	-0.111821	0.074	0.079	1	ATP1A1
0.010312	0.250468	0.558	0.499	1	HSPE1
0.0103556	-0.452137	0.039	0.051	1	SLC7A11
0.0104132	-0.209748	0.104	0.12	1	SPIRE1
0.010727	0.143328	0.16	0.146	1	ECI2
0.0115314	-0.147227	0.049	0.052	1	BHLHE41
0.0119173	0.174346	0.016	0.016	1	FAM83B
0.0127683	-0.434159	0.047	0.06	1	MYO1D
0.0141501	-0.234	0.184	0.216	1	JTB
0.0146108	0.117485	0.089	0.082	1	KDM2B
0.014671	-0.161249	0.165	0.188	1	ECI1
0.0147507	-0.523164	0.032	0.046	1	TENT4B
0.0152817	-0.155799	0.167	0.185	1	STUB1
0.0165391	0.177275	0.16	0.131	1	MGST1
0.0179112	-0.13498	0.16	0.172	1	FOS
0.0185574	0.333395	0.179	0.151	1	SORCS1
0.0198652	0.342375	0.259	0.204	1	HSD17B2
0.0201049	0.543711	0.205	0.148	1	GPM6A
0.0209947	-0.149195	0.068	0.076	1	STIM2
0.0210276	-0.375851	0.037	0.051	1	EGFL6
0.0210717	0.538788	0.866	0.796	1	MT-ND3
0.0216419	0.18874	0.987	0.989	1	RPL41
0.0256409	-0.213198	0.157	0.179	1	COPRS
0.0271971	0.165029	0.671	0.619	1	CBX5
0.0273221	0.174186	0.278	0.249	1	FUBP1
0.028217	1.07265	0.074	0.038	1	MGARP
0.0282923	0.103652	0.806	0.769	1	UBE2S
0.0285891	-1.02566	0.014	0.028	1	SLC35D3
0.0293448	-0.566233	0.015	0.022	1	LPCAT2
0.0323488	0.100804	0.796	0.768	1	UBB
0.0325936	-1.76335	0.024	0.067	1	NNMT
0.0334215	0.106135	0.398	0.379	1	CYCS
0.0343739	0.178013	0.07	0.063	1	CPEB4
0.0347995	-1.17322	0.007	0.016	1	MAP4K2
0.0348426	0.152253	0.208	0.191	1	CADM1
0.0367933	-1.29167	0.076	0.154	1	GXYLT2
0.0370258	-0.1553	0.095	0.102	1	COL18A1
0.0375176	-0.706315	0.018	0.031	1	GAS6
0.0375204	-1.10283	0.044	0.081	1	BX284613.2
0.037528	-0.235027	0.123	0.138	1	LAMP2
0.0376839	0.126902	0.082	0.076	1	BMP4
0.0382224	-0.104198	0.076	0.085	1	TNFAIP8
0.0382823	0.647468	0.278	0.208	1	DAB1
0.0388594	-1.54762	0.006	0.02	1	PTRH1
0.0393705	0.109178	0.058	0.054	1	RIMS1
0.0403481	0.261883	0.285	0.247	1	PAIP2
0.0409164	-0.154367	0.394	0.416	1	MGST3
0.0411957	-0.60957	0.186	0.249	1	BICC1
0.041463	-2.45451	0.003	0.02	1	BEND6
0.041599	-0.11209	0.201	0.219	1	MCM4
0.0420158	-0.673148	0.031	0.048	1	TMEM9B
0.042153	-0.472066	0.026	0.036	1	CDC42EP1
0.0424003	-1.70374	0.007	0.022	1	CNN1
0.043726	-0.18968	0.158	0.178	1	SLMAP
0.0446737	-0.245586	0.317	0.359	1	PALLD
0.0449681	-0.488724	0.162	0.217	1	TMED2
0.0449706	0.192251	0.727	0.671	1	HNRNPC
0.0453041	0.167716	0.194	0.162	1	MITF
0.0457745	-0.827725	0.011	0.02	1	STX3
0.0458761	-0.408366	0.055	0.075	1	MICAL3
0.0458775	0.120216	0.421	0.398	1	ATP5PO
0.0462829	-0.81503	0.022	0.039	1	KLHL2
0.046632	0.104026	0.184	0.169	1	WRN
0.0470338	-0.196238	0.071	0.08	1	GXYLT1
0.0480153	-0.178653	0.153	0.165	1	ATP1B1
0.0486106	0.456534	0.302	0.238	1	ADGRB3
0.0487268	-1.06219	0.005	0.011	1	PNPLA6
0.0487492	0.284829	0.284	0.234	1	COX20
0.048849	-0.182872	0.123	0.129	1	BICD1
0.0490171	-3.49515	0.001	0.014	1	TGM2
0.0498451	-1.04432	0.03	0.06	1	P3H1
0.0499215	-1.09781	0.022	0.048	1	TMEM35B
0.0505917	0.242067	0.959	0.948	1	STMN1
0.0511951	0.109495	0.161	0.146	1	LRCH1
0.0513166	0.209264	0.976	0.968	1	MT-CO2
0.0519142	-0.938007	0.226	0.336	1	S100A11
0.052027	0.324054	0.367	0.302	1	SLIRP
0.0522256	0.187304	0.225	0.196	1	RPS4Y1
0.0524576	-0.890822	0.012	0.022	1	BRF2
0.0525511	0.10424	0.456	0.433	1	ADGRL3
0.0527331	-0.119088	0.165	0.177	1	MAGOHB
0.0530148	0.158917	0.211	0.188	1	ENSA
0.0535228	0.195502	0.672	0.667	1	TUBA1A
0.053978	-1.5667	0.036	0.082	1	TNC
0.0543646	-0.693219	0.105	0.157	1	COL8A1
0.0543912	-0.348684	0.028	0.037	1	ATP6V0E2
0.0546558	0.148291	0.091	0.082	1	RAB11B
0.0547861	-0.220787	0.104	0.106	1	OTX2-AS1
0.0548522	-0.564691	0.034	0.049	1	CAPG
0.0550264	0.123657	0.685	0.631	1	PRDX2
0.0557145	-0.372019	0.04	0.055	1	LRRC49
0.0558245	0.321894	0.204	0.164	1	TRIM24
0.0565664	-0.641699	0.025	0.038	1	ASPSCR1
0.0568506	0.255349	0.29	0.272	1	NPAS3
0.0570575	-0.101998	0.344	0.349	1	JUND
0.0571537	-0.412688	0.038	0.05	1	OTUD4
0.0578971	-0.173621	0.182	0.202	1	CHD3
0.0586122	-0.370454	0.275	0.338	1	RPN2
0.0592138	0.233143	0.191	0.165	1	SRP19
0.0600112	-0.492197	0.074	0.105	1	LINC00486
0.0608578	-0.922466	0.024	0.057	1	IGFBP6
0.0618775	-0.371767	0.028	0.037	1	TGDS
0.0620305	-1.16476	0.009	0.02	1	RHOD
0.0622327	0.69634	0.261	0.175	1	MT-ND4L
0.0629347	-0.17344	0.358	0.42	1	TPM1
0.06371	0.12999	0.802	0.768	1	SMC4
0.0649836	0.20869	0.111	0.096	1	CEP89
0.0650818	0.149179	0.309	0.275	1	SMARCE1
0.0652364	-1.79455	0.083	0.168	1	POSTN
0.0652971	-0.545994	0.058	0.085	1	PREP
0.0653763	-0.822444	0.159	0.229	1	DCN
0.0658675	-0.241072	0.279	0.326	1	TMEM106C
0.0660772	0.239346	0.131	0.111	1	H2AFY2
0.0694633	-0.274599	0.039	0.049	1	GPS1
0.069827	-0.391896	0.061	0.079	1	GEM
0.0698469	0.172275	0.414	0.38	1	RFC3
0.0706532	-2.37585	0.006	0.034	1	PHKG1
0.0706914	0.219303	0.476	0.419	1	ENY2
0.0707063	-1.04512	0.016	0.033	1	GPR137
0.0709141	-1.32522	0.008	0.019	1	SCRIB
0.0710711	-1.0667	0.241	0.344	1	IGFBP5
0.071431	-0.708554	0.011	0.017	1	SMARCD2
0.0720807	-0.929296	0.012	0.022	1	BOP1
0.0723256	-0.647153	0.009	0.014	1	LOXL1-AS1
0.0730472	-0.26957	0.453	0.521	1	ANXA5
0.0732709	-0.131999	0.317	0.337	1	AURKAIP1
0.0737154	-1.98819	0.002	0.011	1	Z97200.1
0.0740101	-0.468183	0.091	0.121	1	CMTM6
0.07456	-0.647153	0.032	0.05	1	UBL7-AS1
0.0752973	-0.146255	0.028	0.031	1	SYT17
0.0756887	-0.295781	0.046	0.057	1	NEXN
0.0757957	-0.107045	0.092	0.099	1	ADAMTSL3
0.0761395	-0.527208	0.516	0.613	1	PPIB
0.0784899	-2.84879	0.001	0.012	1	PLAU
0.0787602	-0.498556	0.044	0.062	1	NUP188
0.0788401	-0.210665	0.054	0.065	1	ARSB
0.0790765	0.123533	0.048	0.044	1	IFT27
0.0793308	-0.453549	0.035	0.042	1	SERPINB9
0.0802087	-0.391314	0.03	0.038	1	SEC16A
0.0804203	-0.175929	0.714	0.76	1	SNHG29
0.0805758	-0.174283	0.072	0.081	1	KIF1BP
0.0812336	-1.23212	0.007	0.017	1	KPTN
0.081507	-0.507641	0.106	0.149	1	C1orf122
0.082302	-0.164505	0.154	0.169	1	PSMA5
0.0828681	-0.503931	0.043	0.06	1	MRPL39
0.0841825	-0.199694	0.016	0.019	1	FAM13C
0.0842162	0.19009	0.243	0.219	1	MYL6B
0.0842717	0.244894	0.434	0.385	1	RBM39
0.0844644	-0.580482	0.028	0.043	1	IER5
0.0850571	-2.55552	0.005	0.026	1	PTGES
0.0858199	-0.585193	0.132	0.195	1	ITM2C
0.0860272	-0.396484	0.037	0.047	1	PRMT7
0.0860799	-0.191525	0.353	0.393	1	MYL9
0.088786	0.152566	0.449	0.423	1	HSBP1
0.0889499	-0.423789	0.041	0.049	1	SLC6A15
0.0897955	0.214908	0.079	0.066	1	UPK3B
0.090606	-0.139759	0.139	0.153	1	SUCO
0.0923721	0.132806	0.174	0.16	1	MEX3A
0.092395	-0.129674	0.073	0.085	1	RIMS2
0.0929017	-1.86128	0.004	0.017	1	ZNF717
0.0931067	-0.100351	0.091	0.096	1	RHNO1
0.0937418	-0.729122	0.03	0.049	1	JDP2
0.0937832	0.312205	0.069	0.054	1	PALMD
0.0938203	-0.138482	0.195	0.217	1	ARL5A
0.0938848	0.253424	0.166	0.152	1	SLC7A8
0.094502	0.131528	0.446	0.402	1	H2AFY
0.0947237	-0.142301	0.288	0.308	1	ARF1
0.094747	-0.356252	0.021	0.026	1	SLC40A1
0.0948683	-0.588259	0.007	0.01	1	AP4B1
0.0950796	0.235891	0.078	0.087	1	NTRK2
0.0957187	-0.204088	0.069	0.081	1	NCS1
0.0958416	-0.135747	0.056	0.057	1	SILC1
0.0965022	-0.299041	0.108	0.131	1	HOMER3
0.0982118	0.30038	0.073	0.058	1	USP9Y
0.0982533	-0.137742	0.129	0.137	1	CCDC50
0.098408	-0.137153	0.254	0.284	1	VPS13B
0.0991523	-1.74026	0.004	0.014	1	KDM2B-DT
0.100674	-0.364753	0.067	0.087	1	GID8
0.100884	-0.81999	0.01	0.018	1	CCNQ
0.100954	0.456683	0.202	0.161	1	CHD7
0.101728	0.325227	0.224	0.182	1	PABPC4
0.102348	-1.0171	0.012	0.025	1	ZNF790
0.102569	-0.531676	0.012	0.017	1	HIRA
0.102716	-0.531676	0.018	0.026	1	CRTC3-AS1
0.102829	-0.322415	0.205	0.24	1	TMEM59
0.103293	-0.255403	0.06	0.07	1	POLR2C
0.103424	0.123049	0.074	0.07	1	ZNF330
0.103527	-0.553787	0.18	0.223	1	BNC2
0.103959	-1.02566	0.017	0.037	1	FIBIN
0.10404	0.310778	0.848	0.788	1	RPL38
0.105072	0.130227	0.244	0.216	1	PCNX4
0.105099	-0.497692	0.029	0.042	1	GEMIN5
0.106804	-0.171874	0.162	0.166	1	RABGAP1L
0.107299	-0.407687	0.024	0.031	1	PLPPR3
0.107649	-0.165396	0.124	0.138	1	RAB8A
0.107762	0.606953	0.503	0.432	1	CRABP1
0.107854	-0.24524	0.584	0.66	1	RTN4
0.107892	-0.377313	0.052	0.064	1	BNC1
0.109007	0.16144	0.494	0.467	1	MEIS2
0.11017	-0.210789	0.258	0.296	1	RAD23A
0.110689	0.124049	0.607	0.556	1	HNRNPDL
0.110735	-0.88688	0.089	0.161	1	CAVIN1
0.110918	-1.49515	0.012	0.033	1	ITGA11
0.111834	-0.4377	0.017	0.023	1	TAP1
0.112103	-0.561986	0.074	0.109	1	AKT1
0.112264	-0.404659	0.049	0.066	1	GNS
0.112739	-0.162074	0.202	0.235	1	LHFPL6
0.11356	0.260042	0.605	0.556	1	MT-ND5
0.113598	-0.525162	0.035	0.049	1	TEX2
0.113614	-0.720363	0.034	0.055	1	PCBP4
0.114646	-0.325225	0.01	0.013	1	MED22
0.114838	-0.601934	0.074	0.108	1	CTSL
0.115076	0.160202	0.695	0.615	1	HNRNPR
0.115465	-0.216182	0.345	0.387	1	SUMO1
0.115659	0.15948	0.278	0.264	1	TNRC6A
0.116047	0.106886	0.219	0.208	1	HDAC8
0.11626	-0.248263	0.071	0.085	1	CEP162
0.11634	-1.59824	0.005	0.017	1	ERAP2
0.116422	-0.149068	0.119	0.129	1	MRTFA
0.116923	0.293323	0.357	0.318	1	PAK3
0.117291	-0.321595	0.129	0.162	1	PCLO
0.118088	-0.377313	0.064	0.081	1	MMP24OS
0.119068	-0.374978	0.026	0.035	1	DUS1L
0.119171	0.67213	0.144	0.087	1	GRIA4
0.119439	-0.464388	0.139	0.19	1	MYO1E
0.119495	-0.394488	0.029	0.037	1	ERAL1
0.119578	-1.46686	0.101	0.17	1	CCDC80
0.11981	-0.450756	0.018	0.023	1	LINC02511
0.120367	-0.4877	0.057	0.079	1	TNFRSF12A
0.121363	-0.839798	0.023	0.041	1	IQSEC1
0.12139	0.213399	0.154	0.131	1	BTBD3
0.121447	-0.881618	0.023	0.045	1	COMMD8
0.121473	-0.509649	0.072	0.096	1	CD302
0.121919	0.243059	0.071	0.063	1	Z93403.1
0.122095	0.102039	0.127	0.116	1	HIST1H3D
0.122273	0.271307	0.568	0.483	1	COX6C
0.122398	-0.254836	0.018	0.022	1	SLC6A20
0.123006	0.173581	0.106	0.096	1	ENC1
0.123183	-0.466087	0.018	0.025	1	SETD4
0.123373	-0.605333	0.013	0.02	1	YIPF1
0.123457	-0.721154	0.009	0.014	1	SPART-AS1
0.12469	-1.24276	0.003	0.01	1	HKDC1
0.12554	0.282699	0.224	0.194	1	BAZ2B
0.126391	-0.765797	0.085	0.132	1	IGFBP4
0.126622	-0.498556	0.022	0.031	1	ZSWIM8
0.127462	-0.750383	0.277	0.421	1	TIMP1
0.127697	-0.525863	0.141	0.193	1	GLS
0.128087	-0.119134	0.142	0.156	1	NDUFS3
0.129018	0.270911	0.633	0.554	1	COX7C
0.129469	0.164059	0.162	0.145	1	KCND2
0.129529	-0.296656	0.024	0.029	1	GIT1
0.129549	-0.862253	0.023	0.042	1	SLC35G1
0.129854	-0.634769	0.054	0.084	1	RNF149
0.130344	-0.810652	0.028	0.049	1	EBLN3P
0.130498	-0.910187	0.006	0.012	1	LINC02693
0.130835	0.559298	0.021	0.01	1	FAM133A
0.13091	-0.335951	0.056	0.076	1	PLEKHH2
0.132353	-1.20455	0.426	0.522	1	COL1A2
0.132682	-0.701788	0.026	0.043	1	SERTAD2
0.132792	-0.259337	0.051	0.06	1	APLP1
0.132805	-0.204931	0.21	0.238	1	ARF4
0.133605	-0.477228	0.025	0.036	1	TIMM29
0.133966	-0.630079	0.04	0.063	1	BACE1
0.134447	0.116846	0.186	0.178	1	MRPL22
0.134724	-0.676132	0.074	0.103	1	PTX3
0.135568	-0.551733	0.047	0.069	1	PHYKPL
0.135872	-0.277919	0.208	0.191	1	CRYAB
0.136056	-1.11152	0.02	0.049	1	INHBA
0.13645	-0.305047	0.131	0.16	1	LRRFIP1
0.136819	-0.535443	0.024	0.034	1	MAPKBP1
0.137073	-0.115302	0.045	0.049	1	GARS-DT
0.137106	2.37521	0.01	0.002	1	MIR4500HG
0.138057	-0.345403	0.066	0.078	1	RHOB
0.138382	0.496988	0.116	0.082	1	PMPCB
0.139317	0.246214	0.265	0.221	1	NSRP1
0.139427	-0.479553	0.029	0.04	1	SMTN
0.139844	-0.108685	0.256	0.275	1	OCIAD1
0.14145	-0.105335	0.273	0.301	1	PPP1CB
0.141822	-0.361751	0.018	0.023	1	SUSD6
0.142494	0.663859	0.243	0.156	1	RMST
0.143258	0.301158	0.074	0.06	1	TEX9
0.143299	0.249684	0.689	0.633	1	NASP
0.143714	-0.191958	0.071	0.08	1	AC083870.1
0.143773	-0.555838	0.036	0.052	1	SOCS7
0.144326	0.35813	0.143	0.099	1	RALYL
0.144451	-0.584312	0.029	0.043	1	MRRF
0.144849	-0.26735	0.437	0.486	1	TPM2
0.145241	0.559768	0.244	0.22	1	NKAIN2
0.145283	-0.756941	0.019	0.034	1	ABCF2
0.145455	-0.35076	0.026	0.034	1	SPRYD7
0.145809	-0.146422	0.213	0.227	1	FAM13B
0.146008	0.135577	0.142	0.138	1	C1orf21
0.146102	-0.131544	0.427	0.454	1	TRIR
0.146424	-0.31417	0.061	0.076	1	GMEB1
0.146783	-0.184674	0.111	0.126	1	GAMT
0.147735	-0.673148	0.147	0.229	1	TMED10
0.148106	-0.588259	0.042	0.064	1	C1orf112
0.148675	-0.172373	0.085	0.101	1	ILRUN
0.148756	0.228711	0.096	0.079	1	NAMPT
0.148758	0.120572	0.943	0.933	1	MIF
0.149372	-0.169489	0.171	0.188	1	DDAH1
0.149402	-0.69962	0.012	0.016	1	ABI3BP
0.149411	-0.588259	0.009	0.014	1	AC002074.1
0.150831	0.692809	0.095	0.063	1	SYNPR
0.150978	0.173581	0.03	0.027	1	CLHC1
0.151277	-0.844253	0.046	0.081	1	THOC3
0.151804	-0.212331	0.044	0.049	1	DUSP16
0.152009	-0.712248	0.006	0.01	1	NPIPB5
0.152696	-0.990806	0.013	0.027	1	RUBCN
0.152727	-0.337099	0.057	0.072	1	BLOC1S2
0.152754	1.01717	0.045	0.02	1	AL356108.1
0.153032	0.133371	0.375	0.341	1	PRPF40A
0.153617	0.489219	0.023	0.017	1	C14orf39
0.154067	-0.415848	0.187	0.23	1	SLIT3
0.154132	-0.379673	0.048	0.063	1	PARP4
0.154167	-0.272114	0.074	0.09	1	ARNT2
0.154464	-0.243348	0.065	0.079	1	PHTF1
0.154951	0.103514	0.237	0.226	1	SMARCA4
0.155351	-1.18772	0.005	0.01	1	AC018816.1
0.155848	-0.666262	0.042	0.067	1	C4orf46
0.155939	-0.686107	0.045	0.069	1	MED23
0.155971	0.106538	0.314	0.29	1	NDUFA6
0.155973	-1.14835	0.006	0.013	1	RNF19B
0.156688	1.25974	0.021	0.008	1	SATB1
0.157362	0.414807	0.064	0.044	1	CUX2
0.157425	0.417319	0.177	0.15	1	GNG11
0.157809	-0.625238	0.092	0.142	1	WDR1
0.158582	-0.134083	0.123	0.134	1	SSBP3
0.158981	-0.321765	0.34	0.405	1	OSTC
0.158991	-0.602759	0.094	0.14	1	GPAA1
0.159066	0.29888	0.113	0.117	1	GREB1L
0.159126	0.93719	0.275	0.208	1	CNTN4
0.160019	-0.38294	0.047	0.058	1	RNF11
0.160043	-0.115092	0.292	0.307	1	MRFAP1
0.160243	-0.235588	0.039	0.046	1	NDUFAF5
0.160493	-0.325225	0.051	0.064	1	COQ2
0.160931	-0.410562	0.489	0.582	1	LGALS1
0.160957	-0.169106	0.045	0.053	1	ADAMTS16
0.161012	-1.37413	0.044	0.098	1	SCRG1
0.161279	-1.11372	0.005	0.011	1	LYSMD1
0.161762	0.359986	0.334	0.275	1	TNIK
0.161801	0.383726	0.037	0.028	1	SKAP2
0.162777	-0.315444	0.067	0.081	1	RNF217
0.163225	-0.238513	0.057	0.065	1	CTSZ
0.163893	0.805115	0.15	0.102	1	MECOM
0.163997	-0.102206	0.326	0.334	1	PSMB2
0.164449	-0.440702	0.023	0.03	1	TRAIP
0.164728	-0.375266	0.079	0.099	1	SLC20A1
0.165694	0.231832	0.375	0.333	1	CCT3
0.165989	-0.361294	0.035	0.043	1	ELOVL7
0.166106	-0.152005	0.126	0.14	1	ZBTB44
0.166694	-0.588259	0.02	0.032	1	TMEM101
0.166741	-0.682777	0.015	0.024	1	RARA
0.166955	-0.342783	0.112	0.138	1	MCU
0.167058	-0.16476	0.062	0.07	1	MITD1
0.168555	-0.978359	0.201	0.33	1	SERPINH1
0.16859	-0.387509	0.13	0.173	1	CAP2
0.168738	0.383572	0.173	0.146	1	FAT3
0.168994	-0.525758	0.053	0.076	1	CBR1
0.169471	-0.504195	0.022	0.032	1	RGCC
0.169894	0.251564	0.04	0.034	1	RAB3IP
0.169907	-0.600859	0.009	0.013	1	KBTBD11
0.169913	0.116565	0.118	0.102	1	TRAPPC9
0.170267	0.147374	0.876	0.847	1	DEK
0.170411	-0.291278	0.159	0.194	1	LARP1
0.170739	0.201523	0.283	0.255	1	NDUFC1
0.171001	-0.670869	0.085	0.13	1	ERP44
0.171201	0.136355	0.078	0.072	1	TRIM69
0.171445	1.13298	0.089	0.052	1	SATB2
0.171524	-0.165444	0.057	0.066	1	TSR3
0.171558	-0.480503	0.039	0.052	1	TMEM88
0.17162	-1.37585	0.006	0.017	1	ZNF23
0.171964	-0.525922	0.031	0.045	1	SRCAP
0.172011	-0.209748	0.029	0.036	1	EVA1A
0.172032	-0.382325	0.125	0.153	1	PDGFC
0.172389	0.364312	0.217	0.194	1	SLC8A2
0.172525	-0.520241	0.035	0.05	1	PROS1
0.173115	0.145184	0.361	0.328	1	PDCD5
0.173302	-0.37722	0.051	0.067	1	PLEKHA1
0.173312	-1.01328	0.008	0.016	1	LRWD1
0.173682	-0.385979	0.084	0.114	1	ODF2L
0.173885	-0.103957	0.341	0.383	1	ITM2B
0.174261	-0.491875	0.023	0.032	1	ZNF414
0.174452	0.142248	0.679	0.638	1	TMA7
0.175225	-0.325225	0.015	0.02	1	SMIM29
0.175271	-0.274952	0.066	0.081	1	CCNT2
0.175314	-0.282581	0.048	0.057	1	LRRC1
0.175652	0.621004	0.032	0.02	1	FUT9
0.175868	-0.341527	0.041	0.051	1	ATP6V1B2
0.175946	0.114853	0.356	0.331	1	NDUFAB1
0.176115	-0.109496	0.233	0.24	1	TXNL4A
0.176469	-0.577612	0.032	0.048	1	TTI2
0.176606	-0.51787	0.053	0.076	1	CPSF7
0.177059	-0.839798	0.02	0.036	1	TMEM94
0.177185	-0.187721	0.029	0.034	1	TMEM38B
0.17722	-0.187721	0.028	0.025	1	AC012501.2
0.178054	0.107058	0.432	0.397	1	SELENOH
0.178206	0.101268	0.97	0.973	1	RPL17
0.178221	-0.507428	0.025	0.035	1	SLC35A5
0.178505	-0.671401	0.027	0.045	1	SLC25A46
0.179021	-0.505797	0.05	0.071	1	CSNK1D
0.179027	-0.304316	0.066	0.081	1	SAP130
0.179197	-0.443869	0.033	0.045	1	TAPBP
0.179438	0.362668	0.301	0.226	1	SYT1
0.179718	-0.66226	0.009	0.014	1	ZNHIT2
0.180457	-0.105912	0.037	0.038	1	SMYD4
0.180571	-1.38037	0.055	0.126	1	LOXL2
0.180649	-0.984188	0.009	0.017	1	ZNF839
0.180879	-0.511091	0.037	0.052	1	GLIPR2
0.180881	-1.66151	0.027	0.081	1	CTHRC1
0.1816	-0.281832	0.064	0.076	1	NUDT3
0.182188	-1.2243	0.017	0.041	1	RETREG3
0.182408	-0.689278	0.05	0.076	1	SMAD6
0.182634	0.109835	0.277	0.248	1	DYRK1A
0.182843	-0.400513	0.051	0.067	1	CFAP44
0.182913	-0.702788	0.055	0.079	1	MN1
0.183176	0.310501	0.089	0.072	1	VPS53
0.183245	-0.30331	0.093	0.114	1	CYFIP1
0.184242	-0.148347	0.037	0.041	1	AIFM1
0.184579	-0.729496	0.12	0.194	1	HCFC1R1
0.184676	0.11414	0.55	0.527	1	TENM3
0.185287	0.195085	0.198	0.172	1	LGR4
0.185329	-0.598243	0.011	0.016	1	LRFN4
0.185562	-1.12169	0.009	0.019	1	NYNRIN
0.18559	0.339465	0.104	0.082	1	2003-03-01
0.185661	-0.697194	0.008	0.013	1	BAHD1
0.185672	-0.505797	0.035	0.05	1	ZDHHC5
0.185737	-0.240909	0.106	0.122	1	USO1
0.185867	0.44031	0.089	0.057	1	AL589740.1
0.185893	0.259738	0.045	0.039	1	SYN3
0.186443	0.128359	0.821	0.788	1	HMGN1
0.186452	0.131289	0.115	0.106	1	RAB28
0.186765	0.135949	0.381	0.358	1	TRMT112
0.186879	-0.325225	0.022	0.028	1	FAM217B
0.186974	-0.102832	0.033	0.035	1	GRK4
0.188147	-0.580482	0.029	0.043	1	PBX4
0.188301	1.75278	0.018	0.005	1	KMT2E-AS1
0.188306	-0.507428	0.048	0.067	1	CMTM3
0.188731	0.225589	0.079	0.068	1	PTPMT1
0.189126	0.178099	0.094	0.089	1	SAT1
0.189413	-0.405395	0.016	0.022	1	CAMKK2
0.189427	-0.673148	0.015	0.025	1	ANAPC4
0.189535	-1.04143	0.006	0.013	1	CTDP1
0.18992	-0.287006	0.072	0.086	1	RWDD4
0.18996	-0.399103	0.24	0.305	1	RAI14
0.190942	0.233265	0.105	0.086	1	PPP1R9A
0.191031	-0.600859	0.016	0.019	1	EPAS1
0.191069	-0.577204	0.062	0.088	1	ARHGAP12
0.19145	0.666956	0.108	0.064	1	PCP4
0.19149	0.114975	0.258	0.266	1	XIST
0.191926	-0.346287	0.062	0.082	1	IFT122
0.192019	-0.650187	0.044	0.069	1	TMEM168
0.192307	0.109178	0.046	0.044	1	TMEM184C
0.192899	0.158242	0.498	0.452	1	UQCR10
0.193638	-0.28709	0.054	0.065	1	PRCC
0.193741	-0.275472	0.027	0.034	1	CD99L2
0.194006	-0.43214	0.012	0.016	1	SLC12A4
0.19446	0.881226	0.013	0.007	1	CX3CL1
0.195279	-0.163168	0.067	0.071	1	HS3ST3A1
0.195394	0.153139	0.056	0.055	1	GABRA2
0.195555	-0.89841	0.019	0.036	1	CNOT11
0.196269	-0.511772	0.274	0.355	1	P4HB
0.196612	0.148706	0.524	0.468	1	COX6B1
0.196767	0.241475	0.058	0.052	1	NDST3
0.196799	-0.384387	0.077	0.091	1	SLC4A4
0.196887	-0.729615	0.015	0.026	1	TMEM119
0.19696	-0.675722	0.019	0.03	1	VAMP7
0.197032	0.310364	0.04	0.033	1	LINC00894
0.197077	-0.38072	0.049	0.061	1	SMIM8
0.197265	-0.622905	0.022	0.034	1	UPK3BL1
0.197366	-0.887104	0.01	0.018	1	MTA2
0.197439	-0.213144	0.22	0.259	1	GGH
0.197453	-0.22901	0.028	0.033	1	CCND3
0.197575	-0.832185	0.009	0.016	1	MNT
0.197595	0.285501	0.072	0.052	1	CRB1
0.197817	-0.392339	0.01	0.013	1	OMA1
0.198469	-0.278575	0.098	0.123	1	GRN
0.198469	0.118888	0.498	0.462	1	FBXL5
0.19857	-1.03149	0.009	0.018	1	SIRT7
0.198609	-0.348684	0.082	0.102	1	SMAD9
0.198689	-0.164623	0.274	0.298	1	ZCRB1
0.198996	-0.137053	0.164	0.182	1	EMC9
0.199054	-0.137529	0.261	0.28	1	UBE3A
0.199926	-0.339533	0.136	0.168	1	UBE2H
0.201433	-0.870659	0.033	0.06	1	COL26A1
0.201541	0.570555	0.201	0.128	1	DAPL1
0.20179	-0.110212	0.062	0.064	1	ZBTB38
0.202041	0.301448	0.076	0.061	1	CAMK4
0.202531	0.268783	0.032	0.022	1	AC093866.1
0.202735	-0.837675	0.032	0.057	1	TSSC4
0.202787	-0.295781	0.047	0.058	1	NABP2
0.202821	-0.165747	0.04	0.04	1	ITGA6
0.203064	-0.359576	0.077	0.096	1	MPHOSPH10
0.203487	-0.130054	0.113	0.127	1	RRP1B
0.203665	-0.666262	0.007	0.011	1	BICRA
0.203674	-0.325225	0.03	0.038	1	LPCAT3
0.203699	0.441412	0.057	0.044	1	LRRC8C
0.203835	0.545877	0.087	0.064	1	CECR2
0.204149	-0.93887	0.03	0.053	1	DKK2
0.204509	0.319444	0.053	0.042	1	ZNF800
0.204532	-1.64715	0.009	0.026	1	JCAD
0.204784	-0.584612	0.031	0.046	1	USP40
0.204978	-0.180297	0.384	0.418	1	RPS27L
0.205465	0.246317	0.05	0.042	1	SETDB1
0.205564	0.540508	0.164	0.132	1	TFPI2
0.205934	0.479224	0.052	0.039	1	CELF4
0.206168	-0.910187	0.005	0.01	1	AP000880.1
0.206637	0.108735	0.34	0.324	1	SYNCRIP
0.206646	-0.834239	0.012	0.022	1	AC004148.1
0.206957	-1.19196	0.015	0.034	1	ZFHX4-AS1
0.206976	-0.801663	0.022	0.038	1	TMUB2
0.206981	0.509189	0.051	0.031	1	TLL1
0.20706	0.259738	0.034	0.028	1	AP1B1
0.207097	-0.299462	0.1	0.12	1	ARHGAP42
0.207301	-0.308002	0.929	0.949	1	ACTB
0.207366	-0.237762	0.024	0.028	1	UBL7
0.207932	0.108672	0.036	0.034	1	UBL4A
0.208035	1.22732	0.037	0.017	1	TRIM9
0.208485	0.674775	0.025	0.014	1	AC112206.2
0.208581	0.193936	0.104	0.09	1	PTPN2
0.208698	-0.290459	0.018	0.023	1	MAMLD1
0.208709	-0.724832	0.021	0.03	1	LXN
0.209003	0.776189	0.185	0.143	1	CXCL14
0.209057	1.1057	0.064	0.028	1	SIX6
0.209477	-0.400776	0.044	0.056	1	NDUFAF4
0.209565	-0.557886	0.074	0.107	1	MSRB3
0.209979	0.608686	0.052	0.038	1	BASP1-AS1
0.210218	0.131153	0.348	0.312	1	HDGF
0.210236	-0.343259	0.076	0.094	1	PHF10
0.210423	-0.377064	0.039	0.05	1	APMAP
0.210736	-0.284353	0.082	0.098	1	THUMPD2
0.210858	-1.57898	0.006	0.017	1	AC113383.1
0.210906	-0.371029	0.014	0.019	1	SMAD7
0.211019	-0.900727	0.024	0.045	1	RNF41
0.211553	-1.40117	0.015	0.03	1	ITM2A
0.211637	-0.333044	0.165	0.205	1	LMAN2
0.211828	-0.157874	0.099	0.109	1	PDHA1
0.212858	0.112696	0.193	0.181	1	SASH1
0.213156	-1.52686	0.006	0.019	1	HAPLN1
0.21324	0.368672	0.026	0.02	1	CORO2B
0.213673	-0.630079	0.008	0.012	1	RGL2
0.214181	0.369921	0.015	0.01	1	EMB
0.214555	-0.536729	0.009	0.013	1	IQCD
0.214624	0.10424	0.115	0.111	1	DPH6
0.214656	0.261973	0.142	0.12	1	ZNF462
0.215193	-0.519872	0.042	0.06	1	MAPK9
0.215307	0.191566	0.043	0.038	1	MAPKAPK2
0.215726	-1.08422	0.006	0.013	1	AL021368.2
0.215887	-1.79916	0.004	0.014	1	VWA1
0.216162	-0.649497	0.056	0.087	1	CDC42EP5
0.216249	-1.18957	0.018	0.042	1	COL16A1
0.216254	-0.124391	0.281	0.306	1	CAPZB
0.216351	-0.371354	0.39	0.449	1	LPP
0.216516	0.241359	0.055	0.046	1	RNFT2
0.216774	1.12729	0.018	0.01	1	GPR39
0.216927	-0.5994	0.02	0.03	1	INPP5A
0.217209	0.350744	0.267	0.263	1	CSMD1
0.217838	-1.36085	0.009	0.024	1	NAGA
0.217909	-0.115147	0.221	0.232	1	TIMP3
0.217947	0.262877	0.571	0.516	1	H1FX
0.218051	0.152304	0.436	0.403	1	CAMTA1
0.218264	0.465828	0.058	0.037	1	RLBP1
0.218461	0.130504	0.358	0.336	1	BAZ1B
0.219049	0.127735	0.38	0.373	1	SLIT2
0.219512	-0.429562	0.019	0.025	1	SNX18
0.219893	-0.843073	0.021	0.035	1	MAIP1
0.219899	-0.176985	0.248	0.271	1	ACTR3
0.220097	-0.668113	0.019	0.03	1	RAB30
0.220143	-0.16476	0.025	0.028	1	ATP10A
0.22015	-0.247222	0.121	0.143	1	TAB2
0.220202	0.158632	0.66	0.612	1	HP1BP3
0.220332	-0.184362	0.02	0.023	1	CHAC2
0.220752	0.219771	0.172	0.156	1	TMEM161B-AS1
0.22101	-0.456469	0.01	0.013	1	ACP2
0.221452	-1.18186	0.017	0.038	1	TAFA5
0.221633	-0.181992	0.146	0.164	1	CCNF
0.222083	0.32964	0.034	0.026	1	AC010173.1
0.222695	-0.372878	0.125	0.158	1	PARVA
0.222873	0.144524	0.361	0.328	1	RPA3
0.223283	-0.39172	0.1	0.13	1	SCCPDH
0.223595	-0.187721	0.08	0.087	1	ST3GAL4
0.224243	-0.38895	0.073	0.092	1	ELOVL5
0.224595	0.620735	0.032	0.029	1	EMX2
0.224722	0.910403	0.03	0.017	1	KMO
0.224865	-0.509649	0.021	0.028	1	NOCT
0.225325	0.145151	0.379	0.351	1	TSHZ2
0.225703	-0.247222	0.053	0.062	1	MED14
0.225831	-0.529097	0.051	0.075	1	TMEM14A
0.225976	-0.385034	0.082	0.102	1	DUBR
0.226649	-0.790888	0.016	0.027	1	RARRES1
0.226789	1.05724	0.035	0.016	1	AC138123.1
0.226869	-0.228157	0.092	0.101	1	CNTN1
0.226923	0.224003	0.248	0.218	1	ZSWIM6
0.227429	-0.724321	0.043	0.071	1	LMF2
0.227919	1.86742	0.014	0.004	1	CRTAC1
0.228495	-2.52686	0.002	0.013	1	MTMR11
0.228887	0.267082	0.231	0.243	1	SGCZ
0.229783	-0.231211	0.927	0.959	1	VIM
0.229992	-0.14668	0.378	0.426	1	PDZRN3
0.230104	1.01676	0.37	0.234	1	MT-ATP8
0.230255	-0.547617	0.054	0.074	1	COL27A1
0.231073	-0.790888	0.154	0.265	1	COL6A3
0.231671	0.264491	0.031	0.034	1	AL357507.1
0.231949	-1.23212	0.014	0.034	1	VASN
0.232233	-0.449672	0.052	0.07	1	CLEC16A
0.23251	-0.242763	0.008	0.01	1	MMAA
0.232684	-0.236073	0.125	0.146	1	BCL2L12
0.232812	-0.365867	0.016	0.02	1	CHST3
0.232973	-0.910187	0.011	0.021	1	EPDR1
0.232982	1.8624	0.018	0.005	1	CHRDL1
0.233509	-0.149316	0.205	0.226	1	ANKHD1
0.233545	0.156308	0.026	0.026	1	SPOCK3
0.233598	0.557857	0.103	0.084	1	AC139493.2
0.233896	0.865597	0.07	0.037	1	MAL
0.233976	0.641389	0.129	0.085	1	CYSTM1
0.234481	-0.899985	0.368	0.469	1	SPARC
0.234751	0.218991	0.26	0.223	1	PSMC1
0.234764	-0.149498	0.101	0.113	1	KATNAL1
0.234806	-0.181569	0.191	0.21	1	MMP16
0.234841	0.487832	0.326	0.247	1	POU2F1
0.235411	-0.239756	0.107	0.122	1	APAF1
0.235434	-0.880744	0.03	0.056	1	SRD5A3
0.23548	0.125633	0.457	0.406	1	DACH1
0.235992	-0.297744	0.138	0.164	1	COTL1
0.236037	0.165837	0.195	0.175	1	CAMKMT
0.236048	0.17047	0.065	0.059	1	SLC25A12
0.236064	-0.927889	0.012	0.024	1	ZCCHC4
0.236869	-1.74026	0.004	0.013	1	CSF1
0.236921	-0.46088	0.034	0.046	1	KIAA0753
0.237113	-0.872052	0.053	0.097	1	FKBP9
0.238666	0.123181	0.126	0.117	1	SHPRH
0.238782	-0.79502	0.16	0.252	1	ANXA1
0.238784	-0.368294	0.044	0.06	1	CYP27A1
0.239221	-0.191443	0.125	0.143	1	MRPL43
0.239938	-1.17322	0.004	0.01	1	EMILIN2
0.240148	-0.638383	0.015	0.024	1	MKNK1
0.240207	0.279572	0.6	0.539	1	PBK
0.240251	-0.203234	0.086	0.099	1	MOSMO
0.240393	-0.423789	0.047	0.061	1	PCGF2
0.240826	-0.474088	0.022	0.03	1	MLXIP
0.241103	0.138722	0.018	0.017	1	XAB2
0.241527	-0.398598	0.055	0.069	1	HARS
0.24169	-2.07791	0.024	0.084	1	ITGBL1
0.241794	1.53276	0.013	0.004	1	MIR124-2HG
0.241989	0.280144	0.161	0.133	1	IFI27L2
0.242018	-0.474972	0.03	0.039	1	LIMK2
0.242029	0.21966	0.16	0.143	1	PCSK1N
0.242153	-1.02037	0.01	0.02	1	MTRF1
0.242993	0.674775	0.03	0.019	1	HSD17B14
0.243082	-0.715171	0.013	0.022	1	TEDC2
0.24356	-0.619672	0.049	0.075	1	RAVER2
0.243725	0.275419	0.305	0.267	1	SELENOK
0.243811	-1.67315	0.005	0.016	1	BST1
0.244161	0.659825	0.055	0.037	1	PXDNL
0.244237	-0.822725	0.008	0.014	1	WFS1
0.244296	0.259738	0.028	0.024	1	LDOC1
0.24514	1.21083	0.012	0.005	1	AC002460.2
0.245451	-1.52599	0.068	0.148	1	LUM
0.246328	0.352847	0.011	0.008	1	BTBD8
0.246454	-0.599847	0.058	0.088	1	RNF167
0.24646	-0.456469	0.03	0.041	1	ZBTB4
0.246671	-0.21831	0.026	0.03	1	CCDC85C
0.247134	0.200385	0.206	0.16	1	NRG3
0.247159	1.5198	0.033	0.011	1	UNC79
0.247192	0.297416	0.917	0.867	1	RPS21
0.247397	0.889369	0.057	0.031	1	SYCE1L
0.247728	-0.498556	0.065	0.091	1	RRAS
0.247777	-0.359576	0.039	0.049	1	SCLY
0.248213	-0.682777	0.056	0.086	1	GPC4
0.248244	0.230294	0.045	0.038	1	USP53
0.248411	0.403527	0.198	0.181	1	DLG2
0.248588	-2.26864	0.006	0.027	1	LINC01133
0.248688	0.268783	0.14	0.114	1	ESRRG
0.248939	-0.740262	0.008	0.014	1	JHY
0.24925	0.869153	0.129	0.112	1	AC138305.1
0.249312	-0.547617	0.008	0.012	1	PIANP
0.249572	-0.273102	0.145	0.173	1	PMF1
0.250019	0.738905	0.01	0.006	1	DPP10-AS1
0.250277	-0.627788	0.028	0.042	1	BANP
0.250473	-0.559182	0.067	0.099	1	NIPA2
0.250739	0.12797	0.34	0.311	1	DDX46
0.250865	-0.498061	0.025	0.036	1	ATP10D
0.251039	0.120381	0.973	0.959	1	RPL21
0.251085	-0.193345	0.32	0.334	1	PARD3B
0.251158	-0.422888	0.121	0.158	1	ADRM1
0.251214	-0.553494	0.033	0.047	1	TRIM23
0.251518	-0.100259	0.087	0.093	1	CEBPZOS
0.251596	-0.209748	0.055	0.063	1	TMEM134
0.251793	-0.149653	0.084	0.091	1	SHOX2
0.251893	-0.303448	0.122	0.149	1	RAB32
0.25194	-0.525303	0.049	0.07	1	KLF2
0.251978	-1.32522	0.008	0.021	1	ATG16L2
0.252602	-0.53935	0.024	0.034	1	UNC119
0.252612	0.233228	0.225	0.213	1	CAMK1D
0.252749	-0.104959	0.105	0.112	1	IFT80
0.252758	-0.6578	0.025	0.039	1	ZNF875
0.253171	-0.139745	0.171	0.185	1	DCAF10
0.253268	-0.199084	0.099	0.112	1	EBP
0.253384	-0.609018	0.011	0.016	1	TRMT1
0.253988	0.897168	0.018	0.01	1	WFDC1
0.254051	-0.224358	0.421	0.471	1	SEC11A
0.254481	-0.13678	0.045	0.05	1	SRR
0.254592	0.199168	0.55	0.492	1	CBX1
0.254875	0.171894	0.659	0.598	1	HNRNPU
0.254933	0.334106	0.175	0.14	1	TRPM1
0.25499	-0.393494	0.206	0.262	1	FKBP1A
0.255168	-0.520776	0.029	0.041	1	KIF1C
0.255625	-0.173666	0.165	0.184	1	MAGED1
0.255674	-0.340655	0.042	0.055	1	STX7
0.256064	0.133585	0.23	0.22	1	TYRP1
0.256198	-0.574584	0.025	0.037	1	SNX19
0.256445	-1.0033	0.006	0.012	1	AC044810.2
0.256489	-0.260374	0.039	0.051	1	RUSC2
0.256792	-0.200637	0.123	0.141	1	SMURF2
0.256819	-0.197469	0.111	0.125	1	RNF168
0.257332	-1.39586	0.094	0.182	1	TGFBI
0.257348	-1.91019	0.002	0.01	1	JADE2
0.25767	0.605512	0.027	0.016	1	NECAB2
0.258087	-0.832185	0.009	0.016	1	SH3D21
0.258907	0.101731	0.472	0.432	1	BUB3
0.259183	-0.372531	0.014	0.018	1	RNF113A
0.260085	0.110874	0.041	0.039	1	STX18-AS1
0.260085	-0.472655	0.073	0.099	1	GIPC1
0.260157	0.141857	0.404	0.355	1	PNISR
0.260453	-0.190475	0.072	0.077	1	ABR
0.260889	-1.32522	0.008	0.02	1	ZNF317
0.26091	-1.91019	0.003	0.013	1	AZIN2
0.261128	-0.338164	0.053	0.063	1	PCBP1-AS1
0.261198	-0.111567	0.115	0.12	1	CRLF3
0.261746	-0.171312	0.28	0.306	1	ATP5MC1
0.262507	-0.199217	0.127	0.143	1	ATM
0.262902	-0.177126	0.019	0.022	1	MXD1
0.263133	-0.266331	0.023	0.026	1	NANOS1
0.263134	-0.158182	0.145	0.151	1	JUN
0.263176	-0.414492	0.022	0.03	1	PXN
0.263232	-0.187994	0.24	0.264	1	TMEM160
0.263543	-0.627548	0.074	0.108	1	BEND7
0.263548	-0.461727	0.059	0.084	1	SLC35F5
0.263658	0.792797	0.108	0.059	1	CPAMD8
0.263945	0.275463	0.594	0.526	1	UQCRB
0.26404	0.266897	0.092	0.076	1	EFCAB2
0.264129	-0.395614	0.085	0.108	1	WDFY1
0.264306	-0.112231	0.328	0.356	1	RAB2A
0.264343	-0.177126	0.038	0.043	1	ERCC4
0.264699	0.15453	0.318	0.291	1	RBP1
0.265034	-0.117117	0.032	0.034	1	SETDB2
0.265143	-0.576764	0.02	0.029	1	GUCD1
0.265305	-0.415423	0.057	0.078	1	SAV1
0.26558	-0.131214	0.072	0.078	1	ICMT
0.266458	-1.37967	0.018	0.048	1	OMD
0.266735	-0.622207	0.016	0.023	1	PDLIM3
0.267772	0.13822	0.222	0.206	1	NOL7
0.267855	0.707197	0.127	0.082	1	ARAP2
0.267977	-0.309958	0.045	0.055	1	SAMM50
0.26806	-0.10803	0.225	0.238	1	RBM3
0.268101	-0.647153	0.015	0.023	1	GTF2H4
0.26817	-0.241969	0.05	0.06	1	INAFM1
0.268229	-0.378174	0.049	0.064	1	C1orf198
0.268437	0.216785	0.082	0.072	1	HIST1H2BH
0.268842	-1.18321	0.007	0.017	1	AC008969.1
0.269275	-0.502103	0.01	0.015	1	SLC48A1
0.26959	-1.40117	0.015	0.038	1	COL15A1
0.27039	0.110874	0.021	0.02	1	RAD51D
0.270456	0.210494	0.101	0.085	1	FAM135A
0.270483	-1.17767	0.017	0.039	1	MYNN
0.270993	0.660746	0.093	0.072	1	APOC1
0.271208	0.947794	0.013	0.007	1	WDFY3-AS2
0.271805	-0.252161	0.038	0.046	1	MANBAL
0.271941	-0.211153	0.065	0.073	1	TMEM176A
0.272015	0.149942	0.475	0.483	1	AKAP12
0.27241	-0.418334	0.021	0.028	1	ASAP3
0.27243	-0.953256	0.01	0.02	1	POMGNT2
0.272765	0.709541	0.03	0.019	1	AC069277.1
0.272785	-0.102832	0.076	0.081	1	IP6K1
0.273048	-0.242763	0.083	0.099	1	MCUB
0.273081	-0.704929	0.043	0.067	1	IL11RA
0.273177	-0.227378	0.027	0.031	1	MAL2
0.273226	1.39467	0.025	0.01	1	ZNF528-AS1
0.273261	-1.35379	0.011	0.023	1	FAM189A2
0.27341	-0.460154	0.024	0.032	1	UTP3
0.273488	-0.251224	0.037	0.044	1	CEP120
0.273544	-0.977302	0.006	0.013	1	AL133453.1
0.274029	0.318921	0.204	0.183	1	WLS
0.274158	-0.128533	0.143	0.153	1	MYCBP2
0.27464	0.181386	0.574	0.508	1	SNRPF
0.274774	-0.196238	0.071	0.08	1	HDAC3
0.275068	-0.121581	0.161	0.184	1	PGAP1
0.27533	-0.573152	0.03	0.045	1	LACTB2
0.275396	-0.725763	0.011	0.019	1	STOX1
0.276083	-0.141779	0.031	0.033	1	PPP3CC
0.276154	0.194149	0.118	0.104	1	THUMPD3-AS1
0.276328	-0.772684	0.01	0.017	1	TRMT2A
0.276468	-0.411813	0.132	0.172	1	TMEM147
0.276519	-0.697643	0.062	0.097	1	EMP1
0.277073	-0.608937	0.249	0.313	1	SEPTIN11
0.277674	0.346152	0.02	0.015	1	SMIM1
0.2779	0.5623	0.016	0.011	1	DLGAP1-AS4
0.278386	-0.102832	0.056	0.06	1	TUBGCP5
0.278491	-0.187721	0.026	0.03	1	UNC45A
0.278506	-0.673148	0.021	0.033	1	LRRC57
0.278602	0.319191	0.162	0.134	1	PHACTR1
0.27946	-0.890822	0.023	0.042	1	FBLN2
0.279496	-0.357891	0.062	0.076	1	MOB1B
0.279642	0.790252	0.049	0.034	1	DUSP6
0.279857	-0.420644	0.1	0.129	1	TGFBR3
0.280397	-0.130652	0.09	0.099	1	RFLNB
0.280418	-0.378077	0.062	0.083	1	SRA1
0.281368	0.212625	0.109	0.097	1	MTIF3
0.281378	-0.205836	0.125	0.144	1	CD59
0.281392	0.607661	0.01	0.006	1	NKAIN1
0.281557	-0.528042	0.025	0.036	1	POLR3B
0.281591	0.674775	0.019	0.012	1	AC098617.1
0.281635	-0.232115	0.096	0.111	1	TPP2
0.282009	0.314373	0.137	0.11	1	ATP9B
0.282342	-0.574584	0.025	0.037	1	TIGAR
0.282674	-0.436256	0.023	0.031	1	MTG2
0.282933	-0.669179	0.012	0.019	1	NEMP2
0.283207	-0.325225	0.022	0.028	1	EIF2B5
0.283225	0.687375	0.244	0.16	1	MEIS1
0.283506	0.135367	0.144	0.129	1	PPP6R2
0.283647	-1.37031	0.028	0.073	1	KDELR3
0.283974	0.125811	0.234	0.208	1	WTAP
0.283981	-0.541543	0.031	0.045	1	TTC39B
0.284162	-0.100665	0.099	0.104	1	FBXL20
0.284185	0.251124	0.076	0.066	1	MYO6
0.284208	-0.851294	0.048	0.084	1	TM9SF1
0.284407	-0.910187	0.015	0.028	1	PIGS
0.285133	-0.286231	0.035	0.043	1	TMPO-AS1
0.285392	-1.08011	0.007	0.016	1	LURAP1L-AS1
0.285424	-0.280831	0.062	0.075	1	KLHL42
0.285537	-0.488724	0.035	0.049	1	FOXRED1
0.285548	-0.187721	0.065	0.075	1	PITPNA
0.285644	-0.51787	0.037	0.052	1	TMEM109
0.285792	0.154244	0.059	0.054	1	FAM160A1
0.285865	-0.286751	0.072	0.088	1	CBY1
0.285969	-0.712248	0.006	0.01	1	GALNT6
0.286192	-0.98819	0.005	0.011	1	ZNF77
0.286314	-0.120035	0.124	0.134	1	ZCCHC17
0.287001	-0.397981	0.027	0.036	1	CDK10
0.287029	0.413771	0.153	0.123	1	ADARB2
0.287525	0.494954	0.095	0.069	1	CNKSR2
0.287631	-0.121691	0.059	0.066	1	LAMA3
0.287842	0.307993	0.071	0.057	1	TVP23C
0.287921	-0.600859	0.009	0.013	1	EXOC3-AS1
0.287942	-0.995076	0.02	0.041	1	RGS10
0.288484	-0.230068	0.022	0.026	1	POLR3H
0.28924	0.575239	0.103	0.061	1	LRP2
0.289469	-0.119056	0.385	0.414	1	FOXP1
0.28977	-0.740262	0.037	0.06	1	SLC35B3
0.289956	-0.623883	0.046	0.072	1	FXYD5
0.290164	1.46619	0.02	0.007	1	STAC2
0.290546	-0.969081	0.007	0.014	1	ARAP1
0.290628	0.212432	0.04	0.036	1	IPO9-AS1
0.290673	0.309126	0.043	0.034	1	TXNIP
0.290821	-0.581565	0.017	0.024	1	ACP6
0.290871	-0.393129	0.039	0.051	1	TMTC3
0.291154	0.260024	0.979	0.974	1	RPL39
0.291158	-0.109957	0.048	0.051	1	WDR36
0.291441	0.166163	0.092	0.079	1	CACUL1
0.291597	0.487444	0.272	0.21	1	APCDD1
0.292091	-0.740262	0.007	0.011	1	TTLL11
0.292285	0.128493	0.434	0.398	1	PPIG
0.292456	0.125088	0.06	0.055	1	MED12L
0.292492	-0.154691	0.136	0.146	1	SCFD1
0.292595	0.915783	0.011	0.006	1	CLRN1
0.292598	-0.504549	0.065	0.089	1	TMX3
0.292977	0.588897	0.126	0.092	1	BEX1
0.293739	-0.123591	0.076	0.081	1	MTLN
0.29402	-1.36475	0.007	0.02	1	LINC01638
0.294912	-0.576764	0.01	0.014	1	SETD9
0.294982	-0.274599	0.027	0.033	1	TP53I3
0.295054	-0.549542	0.05	0.07	1	KLF3
0.295395	-0.536729	0.025	0.039	1	ELP1
0.29567	-0.51787	0.049	0.071	1	PYCR1
0.296023	-1.39561	0.004	0.011	1	CTU2
0.296062	0.610859	0.374	0.315	1	NR2F1
0.296081	0.125647	0.763	0.718	1	MKI67
0.296271	0.738905	0.011	0.006	1	SLC12A7
0.296433	0.116373	0.086	0.078	1	RNF13
0.296436	-0.293026	0.211	0.235	1	FBN1
0.297063	0.205596	0.417	0.364	1	TOP1
0.297164	0.128141	0.042	0.039	1	RFX1
0.29725	-0.88044	0.023	0.042	1	SLC25A43
0.297257	-0.295063	0.06	0.064	1	MYLK
0.297648	-0.775886	0.014	0.024	1	TSC22D3
0.297678	-0.128333	0.218	0.226	1	YAP1
0.297741	-1.42956	0.009	0.025	1	TNKS1BP1
0.297819	0.107735	0.012	0.01	1	F3
0.297976	-0.873601	0.199	0.303	1	TAGLN
0.298285	0.473862	0.067	0.052	1	EML6
0.298593	-0.460154	0.048	0.066	1	HAUS2
0.298657	0.706484	0.043	0.026	1	DDR1
0.298683	-1.22965	0.018	0.041	1	H6PD
0.298699	-0.306846	0.075	0.092	1	VPS4A
0.298796	-0.598549	0.077	0.113	1	KCTD20
0.299026	-0.274599	0.053	0.067	1	ANKRD50
0.299299	0.178178	0.232	0.197	1	ATF7IP
0.299381	-0.300977	0.057	0.07	1	GMFB
0.299386	-0.223942	0.055	0.064	1	TMEM65
0.299496	-0.140307	0.063	0.069	1	FAM234A
0.299719	-0.242763	0.025	0.03	1	POFUT1
0.29978	-0.712248	0.006	0.01	1	TMCO4
0.299809	-0.325225	0.043	0.054	1	CCDC43
0.299895	0.312205	0.013	0.01	1	SPHK2
0.299903	-0.171815	0.444	0.469	1	TTC3
0.300161	0.566069	0.044	0.034	1	LYPD1
0.300303	-0.269268	0.17	0.2	1	MESD
0.30076	0.186028	0.19	0.166	1	DGKH
0.301118	-0.717542	0.022	0.037	1	TRUB1
0.301265	-0.414492	0.022	0.03	1	SCAP
0.3014	0.103498	0.16	0.151	1	TENM4
0.301442	-0.26698	0.133	0.156	1	DAZAP1
0.302136	-0.133065	0.191	0.208	1	SREK1
0.302161	0.300765	0.15	0.12	1	MFAP1
0.302182	-0.136379	0.359	0.389	1	CNN3
0.302221	-0.910187	0.01	0.019	1	NMI
0.302305	-1.08422	0.005	0.013	1	CACTIN
0.302332	-0.29969	0.081	0.098	1	TOR1AIP2
0.302805	-0.810652	0.011	0.017	1	GNA14
0.303128	-0.505797	0.031	0.045	1	SLC22A23
0.303274	0.102637	0.107	0.097	1	FAM120B
0.303534	-0.805218	0.018	0.03	1	C3orf33
0.303577	-0.174019	0.081	0.095	1	COBLL1
0.303874	-0.647153	0.011	0.017	1	PPM1F
0.304495	-0.28117	0.059	0.075	1	SGMS1
0.304764	0.206222	0.399	0.363	1	EPB41L2
0.305068	-0.953256	0.005	0.01	1	KLF4
0.305265	-0.333736	0.08	0.101	1	TADA3
0.305473	-1.42791	0.028	0.067	1	SERTAD4
0.305581	-0.118445	0.152	0.164	1	MARK3
0.305617	-0.297319	0.121	0.147	1	ARPC4
0.305748	-0.258882	0.042	0.048	1	PRMT3
0.305769	0.493328	0.04	0.028	1	AK5
0.306028	0.460036	0.036	0.023	1	PCDH19
0.306249	-0.345835	0.065	0.083	1	SNX24
0.306267	0.259738	0.041	0.034	1	SLC16A4
0.306361	-0.464776	0.061	0.081	1	MGAT4B
0.306796	-0.325225	0.011	0.014	1	SLC25A22
0.30689	-0.879814	0.015	0.028	1	GPN2
0.307143	-0.618956	0.014	0.022	1	SPIN4
0.307258	0.124138	0.674	0.613	1	PEBP1
0.307293	-0.524534	0.012	0.018	1	ZNF846
0.307677	-0.374134	0.04	0.053	1	SLC7A6OS
0.307857	0.200128	0.1	0.087	1	DACH2
0.308159	0.336307	0.17	0.145	1	ZIC1
0.308351	-0.133693	0.087	0.095	1	CDC45
0.308629	-1.04959	0.011	0.022	1	FAM102A
0.308766	0.128493	0.168	0.157	1	ZNF827
0.308856	0.12376	0.118	0.112	1	SHOC2
0.309033	0.268783	0.035	0.03	1	FSIP2-AS1
0.309095	0.103752	0.336	0.315	1	CEP128
0.309158	-0.449214	0.037	0.049	1	INTS13
0.309161	-0.290955	0.099	0.12	1	IQCB1
0.309614	0.183527	0.099	0.088	1	FAM32A
0.309804	-0.542816	0.02	0.03	1	ALKBH3
0.31012	-0.450756	0.01	0.013	1	CC2D1B
0.310345	-0.932907	0.019	0.037	1	SDC4
0.31047	-0.858657	0.018	0.031	1	B4GALT7
0.310817	-1.07525	0.01	0.022	1	ZFYVE19
0.310875	0.468324	0.094	0.069	1	HLCS
0.310943	0.121607	0.473	0.445	1	PHIP
0.311061	-0.510781	0.024	0.034	1	ECM2
0.311065	-0.177668	0.1	0.115	1	AIDA
0.311095	0.284829	0.013	0.011	1	PRKCZ
0.311125	-0.247664	0.357	0.417	1	LMNA
0.311161	-2.11877	0.007	0.029	1	AC092069.1
0.311187	0.390472	0.091	0.071	1	STON2
0.311384	-1.34759	0.027	0.067	1	CREB3L1
0.311868	-0.636154	0.037	0.056	1	ERCC5
0.312435	-0.241161	0.025	0.03	1	TBL2
0.313061	-0.276315	0.054	0.064	1	ARMC9
0.313139	0.301497	0.259	0.218	1	ARL4A
0.3136	0.222263	0.018	0.015	1	HIST1H2AM
0.313643	0.497897	0.04	0.029	1	HECW2
0.313945	-0.116472	0.071	0.075	1	FBXO32
0.314206	-0.287423	0.053	0.067	1	TBC1D20
0.314423	-0.434159	0.024	0.033	1	SCAF1
0.314599	-0.476784	0.134	0.187	1	DAB2
0.314834	-0.910187	0.01	0.019	1	ADAMTS2
0.314942	0.206118	0.246	0.21	1	LRBA
0.314952	-0.524206	0.11	0.149	1	PLCB4
0.315171	0.175388	0.084	0.075	1	PER3
0.31528	-1.13258	0.007	0.016	1	AC104073.4
0.315449	0.773553	0.111	0.072	1	SNHG25
0.315537	0.720845	0.138	0.117	1	NELL1
0.315538	-0.123591	0.099	0.114	1	SCIN
0.315893	0.183239	0.143	0.122	1	SUCLA2
0.315906	-0.230787	0.801	0.836	1	FTL
0.315971	-0.102832	0.022	0.024	1	BCAS4
0.31621	-0.111567	0.115	0.124	1	EIF6
0.316328	0.128229	0.732	0.717	1	TUBB4B
0.31645	0.269501	0.279	0.238	1	GRIA2
0.31646	-0.647153	0.007	0.011	1	KCND3
0.317168	-0.18203	0.06	0.066	1	WWP1
0.317285	0.259738	0.039	0.031	1	MAP6
0.317341	-1.42476	0.006	0.017	1	LINC00339
0.31739	-0.487113	0.074	0.104	1	RBCK1
0.317455	-0.147754	0.479	0.511	1	PGAM1
0.317548	-1.09012	0.058	0.107	1	GUCY1A2
0.317792	-0.347164	0.522	0.617	1	PDIA6
0.318072	-0.445519	0.022	0.027	1	STAMBPL1
0.318084	-0.118129	0.082	0.087	1	EXOSC6
0.318258	0.224114	0.028	0.023	1	AC083798.2
0.31851	-0.969081	0.007	0.014	1	WDR55
0.31872	0.325957	0.223	0.18	1	DCBLD2
0.319034	-0.404952	0.041	0.055	1	CAT
0.319051	-0.426508	0.026	0.034	1	TLNRD1
0.319148	-1.14689	0.02	0.044	1	JMJD6
0.319313	0.488362	0.019	0.012	1	RGS6
0.319434	-0.179004	0.039	0.045	1	GCN1
0.320053	0.194782	0.136	0.123	1	SLC4A7
0.320225	0.160202	0.012	0.011	1	NOG
0.320389	-0.389931	0.051	0.067	1	FAM104B
0.320445	-0.210665	0.062	0.071	1	NUS1
0.320589	1.41174	0.017	0.005	1	DSCAML1
0.320823	-0.428318	0.012	0.017	1	OXSM
0.321036	-0.168065	0.201	0.217	1	ROCK1
0.321238	-1.37585	0.006	0.017	1	AC010976.1
0.321252	-0.500667	0.055	0.077	1	STX5
0.321335	-0.983119	0.021	0.042	1	TWF2
0.321526	0.137062	0.225	0.209	1	OSBPL1A
0.322256	0.217028	0.886	0.862	1	RPL36A
0.322477	-0.397375	0.018	0.023	1	EVC2
0.322865	0.219496	0.154	0.139	1	GLIS3
0.322993	-0.116983	0.074	0.07	1	RYR2
0.323231	-0.102832	0.036	0.039	1	GOLPH3L
0.323746	-2.09076	0.002	0.01	1	FBXO6
0.32381	0.994626	0.165	0.093	1	CNTN6
0.323894	0.245731	0.096	0.08	1	CDC7
0.323983	-0.20068	0.221	0.238	1	TSPAN5
0.324545	0.136679	0.102	0.09	1	YTHDF3
0.32476	-0.635565	0.024	0.036	1	TMEM243
0.32491	-0.173222	0.061	0.067	1	SENP1
0.325136	-0.352532	0.072	0.092	1	TCEAL7
0.325183	-0.284198	0.1	0.12	1	IBTK
0.325233	-0.729291	0.039	0.061	1	THBS1
0.325459	-0.618956	0.014	0.022	1	PAQR4
0.325499	-0.325225	0.077	0.095	1	BRWD3
0.325538	0.215343	0.03	0.026	1	MEPCE
0.325857	0.758839	0.076	0.05	1	LHX9
0.326126	0.34761	0.051	0.04	1	ATP6V0A1
0.326265	-0.758184	0.009	0.016	1	CCNJ
0.326622	-0.177581	0.116	0.134	1	FBXO42
0.326658	-0.542456	0.037	0.055	1	DAPK3
0.326919	-0.463608	0.068	0.093	1	HACE1
0.327049	-0.51787	0.046	0.065	1	ALDH18A1
0.327385	-0.715809	0.056	0.092	1	INTS10
0.327404	-0.667053	0.12	0.176	1	RRBP1
0.327607	-0.505078	0.214	0.279	1	PRRX1
0.327737	0.157666	0.16	0.141	1	CDCA5
0.327867	-1.8398	0.003	0.011	1	TEPSIN
0.327969	0.378058	0.06	0.045	1	MTFR1
0.327981	0.263767	0.686	0.598	1	ANP32E
0.328289	0.812279	0.01	0.005	1	AC016168.2
0.328299	-0.427105	0.059	0.078	1	RNF20
0.328403	-0.755859	0.011	0.018	1	ERMARD
0.328624	-0.436256	0.071	0.094	1	KLHL22
0.328712	0.615069	0.027	0.019	1	FEZF2
0.328905	-0.14001	0.116	0.123	1	VTA1
0.329054	-0.412688	0.03	0.04	1	THAP11
0.329438	0.320593	0.087	0.074	1	BHLHE22
0.330053	-0.150138	0.049	0.054	1	SLC4A2
0.330245	-0.346287	0.064	0.081	1	TRAP1
0.330251	-0.462368	0.398	0.492	1	CD99
0.330391	0.454509	0.09	0.065	1	SMIM4
0.330958	-0.348684	0.164	0.2	1	SFRP1
0.331131	-0.126896	0.101	0.11	1	CCNC
0.331263	-0.307258	0.122	0.166	1	LDLRAD4
0.331383	0.373773	0.117	0.09	1	RPRD1A
0.331669	0.231571	0.939	0.915	1	RPL36
0.331741	-0.243098	0.117	0.135	1	AK2
0.33188	-1.03149	0.009	0.018	1	ZNF484
0.33221	0.140036	0.159	0.141	1	DKC1
0.332236	-0.205504	0.212	0.238	1	ELMOD1
0.332264	2.31863	0.011	0.002	1	SCN1A-AS1
0.332476	-0.325225	0.042	0.052	1	CPEB3
0.332519	-0.365867	0.05	0.064	1	CRCP
0.332568	0.159105	0.083	0.08	1	ARRDC3-AS1
0.332796	-0.561665	0.069	0.101	1	CLPTM1L
0.332821	-0.824625	0.126	0.205	1	COL6A2
0.332873	0.709965	0.069	0.04	1	MYO3A
0.332911	0.197616	0.226	0.197	1	RUVBL1
0.332985	0.918701	0.018	0.008	1	HOXC8
0.333035	-0.335567	0.187	0.231	1	METTL9
0.333036	-1.0033	0.009	0.019	1	NT5DC3
0.333258	0.123236	0.42	0.376	1	UQCR11
0.333565	0.805172	0.037	0.021	1	PDE9A
0.333698	0.161371	0.478	0.424	1	CCNB2
0.333861	-0.205385	0.064	0.073	1	ITSN2
0.334164	-0.570337	0.012	0.019	1	NIBAN2
0.334286	-0.712248	0.012	0.02	1	LINS1
0.334298	-0.377064	0.076	0.099	1	MRPS27
0.335253	-0.203234	0.035	0.04	1	NIP7
0.335326	-0.477228	0.076	0.105	1	ASH2L
0.335419	-0.85574	0.008	0.015	1	IRF1
0.335594	0.234734	0.068	0.057	1	FAM76B
0.335759	-0.134129	0.243	0.262	1	SEPTIN10
0.335822	0.276978	0.152	0.134	1	CDH6
0.335839	-0.66226	0.018	0.027	1	SLC13A3
0.336015	-0.261095	0.129	0.147	1	RYBP
0.336031	-0.451255	0.112	0.151	1	PAXBP1
0.336597	0.436463	0.183	0.131	1	STEAP1B
0.336778	-0.3627	0.071	0.089	1	DROSHA
0.336797	-0.199272	0.144	0.162	1	SCAF8
0.336889	-0.245998	0.123	0.143	1	TXN2
0.337233	-0.13258	0.014	0.016	1	WDR77
0.337509	-0.893509	0.013	0.025	1	CCDC106
0.338021	-0.438524	0.101	0.15	1	NUPR1
0.338194	0.284829	0.056	0.046	1	ANO4
0.338421	0.502594	0.032	0.019	1	ADCY8
0.338446	-0.231674	0.281	0.317	1	C9orf16
0.338505	-0.151195	0.203	0.216	1	RAB7A
0.338569	-1.12729	0.017	0.037	1	LURAP1L
0.338823	-1.17237	0.084	0.167	1	P4HA2
0.339142	-0.352837	0.097	0.123	1	SLC16A3
0.339189	0.255741	0.75	0.68	1	RPL31
0.339279	-0.217584	0.072	0.082	1	CDKN2AIPNL
0.339426	-0.474603	0.026	0.036	1	C2orf76
0.339539	0.248274	0.507	0.486	1	EFNA5
0.339591	0.461371	0.065	0.046	1	TMEM50B
0.339604	-0.102832	0.088	0.095	1	PLCE1
0.340203	-0.298753	0.025	0.032	1	TSC22D4
0.340371	0.808631	0.034	0.019	1	PTPRN2
0.340411	-0.413762	0.037	0.05	1	ZNF100
0.34047	0.232632	0.1	0.088	1	ALDH1A3
0.341031	-0.764109	0.021	0.035	1	MTPAP
0.341198	0.413771	0.235	0.187	1	PPM1E
0.341331	0.237667	0.324	0.279	1	CHCHD3
0.341409	-0.136958	0.087	0.094	1	CFL2
0.341412	-0.1111	0.21	0.224	1	PPP1R14C
0.341477	0.284191	0.177	0.157	1	DOK6
0.341478	1.89717	0.012	0.003	1	HOXC9
0.341491	-0.29969	0.027	0.033	1	ZNF695
0.341512	0.165656	0.321	0.28	1	RIF1
0.341546	-0.113721	0.239	0.263	1	BRD4
0.341563	-0.469615	0.009	0.012	1	AC009562.1
0.341677	1.20529	0.012	0.005	1	AC068672.2
0.342018	-0.315629	0.974	0.978	1	TPT1
0.342147	-0.410616	0.038	0.051	1	CNTROB
0.342229	0.581666	0.033	0.025	1	RGS7BP
0.342388	0.424797	0.017	0.013	1	PCED1A
0.342487	-0.104725	0.06	0.063	1	MAD1L1
0.342715	-0.51787	0.03	0.041	1	PTPRG-AS1
0.342733	-0.760611	0.04	0.069	1	BRCC3
0.342744	-1.29826	0.012	0.03	1	PRXL2C
0.342866	-0.180277	0.062	0.07	1	ABI1
0.343027	0.674775	0.042	0.027	1	NEFH
0.343394	-0.53935	0.012	0.017	1	APBB1
0.343566	1.07332	0.013	0.006	1	CCND2-AS1
0.343698	-2.10283	0.003	0.013	1	LINC01208
0.34371	-0.469615	0.008	0.012	1	UBOX5
0.343786	-0.142361	0.058	0.063	1	PCBP3
0.343824	0.119996	0.275	0.25	1	BMPR1A
0.344004	-0.325225	0.082	0.101	1	GABPA
0.344342	-0.550992	0.085	0.125	1	ILK
0.344403	-0.106257	0.229	0.246	1	MMS22L
0.344495	-0.85224	0.058	0.104	1	EMILIN1
0.344525	0.584577	0.074	0.058	1	DSCAM
0.34459	0.425748	0.065	0.048	1	DHRS4-AS1
0.344999	0.129539	0.125	0.11	1	TDRD3
0.345075	-0.226821	0.043	0.048	1	C1orf159
0.345085	0.134207	0.021	0.019	1	ZBTB21
0.345105	-0.520241	0.036	0.051	1	SELENOI
0.345125	-0.308252	0.297	0.349	1	SSR2
0.345493	-0.630079	0.008	0.012	1	ZNF19
0.345513	-0.254018	0.155	0.18	1	MYH9
0.346566	0.797632	0.041	0.024	1	CLDN1
0.346671	-0.497692	0.029	0.042	1	PPP1R18
0.346718	0.107262	0.261	0.247	1	ZNF609
0.34676	0.44031	0.013	0.01	1	WIF1
0.347732	-0.865793	0.01	0.019	1	CC2D1A
0.347752	-0.543405	0.046	0.068	1	SF3A2
0.34788	-0.765797	0.006	0.011	1	PLBD2
0.348349	-0.118523	0.207	0.215	1	USP48
0.348603	-0.606795	0.055	0.081	1	MTA1
0.348838	-0.291802	0.061	0.076	1	DCAKD
0.349003	-0.167434	0.104	0.115	1	MED10
0.349156	-0.232115	0.08	0.098	1	ZNHIT6
0.349293	-0.151577	0.071	0.087	1	LINC01721
0.349321	0.492937	0.043	0.03	1	CSMD3
0.349466	-0.254205	0.108	0.124	1	REX1BD
0.349695	-0.598986	0.031	0.048	1	PLXNB2
0.349797	-1.5632	0.284	0.435	1	COL1A1
0.349809	-1.33794	0.045	0.11	1	SIX1
0.350011	-0.28709	0.107	0.129	1	FAM50A
0.350139	0.658096	0.061	0.046	1	SEMA3D
0.350218	-0.387961	0.042	0.055	1	SYNJ2
0.35026	-0.227759	0.082	0.092	1	CNTNAP3B
0.35095	-0.3627	0.036	0.045	1	SMO
0.350953	0.155401	0.028	0.025	1	CES2
0.351067	-0.49515	0.011	0.016	1	CEP131
0.351292	-0.213332	0.094	0.109	1	ARL16
0.351335	0.305706	0.193	0.191	1	SERPINF1
0.351613	-0.102832	0.076	0.082	1	DGCR6L
0.352104	-0.647153	0.011	0.017	1	RNF215
0.352566	-0.418334	0.035	0.046	1	CENPB
0.352829	0.284829	0.013	0.011	1	FAM241B
0.35306	0.50485	0.044	0.031	1	AFAP1L2
0.353233	-0.2618	0.044	0.052	1	WDR3
0.353631	-0.428536	0.208	0.267	1	BAX
0.3537	-0.184362	0.073	0.085	1	PARP8
0.353926	-0.246513	0.053	0.062	1	TTC7B
0.354066	0.58401	0.037	0.024	1	ERF
0.354367	0.457383	0.119	0.083	1	ULK4
0.354405	-2.10283	0.006	0.026	1	GLIPR1
0.354612	0.1073	0.06	0.062	1	SYNPO2
0.354759	0.137509	0.142	0.128	1	TLE1
0.355413	-0.392339	0.01	0.013	1	C7orf31
0.355426	-0.266779	0.151	0.165	1	MFGE8
0.355627	-0.477228	0.068	0.093	1	INO80
0.355688	-0.622207	0.016	0.025	1	BTN3A2
0.355854	-0.104862	0.497	0.501	1	APLP2
0.355858	0.548287	0.092	0.061	1	MPPED2
0.355962	-0.237228	0.079	0.093	1	TMEM41B
0.356293	-0.55969	0.008	0.011	1	PIGH
0.356344	0.927662	0.079	0.042	1	SHISA9
0.356512	-1.62068	0.005	0.016	1	TMEM44-AS1
0.356957	-0.692957	0.014	0.023	1	TOR3A
0.356999	-0.222131	0.013	0.016	1	WDR4
0.357038	0.324467	0.953	0.937	1	RPS28
0.357057	-0.102832	0.347	0.364	1	PSMB3
0.357405	-0.553849	0.08	0.109	1	ADAMTS1
0.357446	0.508765	0.019	0.013	1	HAND2
0.357739	-0.720085	0.025	0.042	1	CDADC1
0.357917	0.308647	0.039	0.033	1	AC007098.1
0.358089	-0.186397	0.05	0.057	1	FAM98A
0.358186	-0.433749	0.029	0.04	1	SLC10A7
0.358263	-1.44306	0.022	0.058	1	MAN1B1
0.358548	-0.157812	0.224	0.244	1	RAP1B
0.35904	-0.18957	0.037	0.042	1	GTPBP10
0.35905	-0.203974	0.208	0.236	1	GSTO1
0.359125	-0.247222	0.078	0.093	1	CC2D2A
0.359228	-0.232115	0.015	0.017	1	SFXN2
0.359351	-0.288699	0.163	0.19	1	PICALM
0.359379	0.674775	0.012	0.007	1	ANKDD1A
0.359453	0.357585	0.028	0.022	1	ALKBH1
0.359522	0.407491	0.05	0.038	1	TPRN
0.359693	0.175969	0.043	0.039	1	AC119673.2
0.359696	-0.262761	0.206	0.24	1	PAN3
0.359804	-0.427405	0.05	0.067	1	ZNF235
0.359884	0.134207	0.052	0.046	1	RRP15
0.360087	0.157557	0.042	0.037	1	KCTD8
0.360159	-0.299508	0.133	0.159	1	PSMD11
0.360347	-0.881618	0.008	0.014	1	PAK6
0.360502	0.141901	0.065	0.058	1	NSFL1C
0.3606	0.168809	0.126	0.11	1	FUNDC2
0.360698	0.280076	0.574	0.481	1	ST13
0.360737	-0.877766	0.014	0.026	1	USP51
0.36083	-0.10639	0.064	0.067	1	ING5
0.36112	0.134207	0.024	0.023	1	CAVIN4
0.36127	0.344627	0.016	0.013	1	RABL2A
0.361366	-0.305325	0.035	0.042	1	C11orf1
0.36138	-0.734616	0.029	0.049	1	GLT8D2
0.362262	-0.134282	0.056	0.061	1	EIF1AY
0.362265	-0.404296	0.067	0.085	1	GAR1
0.36227	0.406842	0.045	0.034	1	ACVR2B
0.362358	-0.185047	0.123	0.141	1	LPIN2
0.3624	-0.910187	0.021	0.039	1	CDS2
0.362561	-0.584312	0.028	0.043	1	KIAA1324L
0.362574	0.333738	0.014	0.011	1	THBS4
0.36291	-0.159639	0.039	0.043	1	SLC38A9
0.363122	-0.232115	0.051	0.063	1	LRP12
0.36317	-0.325225	0.054	0.069	1	ANXA11
0.363193	-0.456469	0.02	0.027	1	HAUS5
0.363345	-0.466779	0.045	0.063	1	METTL14
0.363371	-1.16476	0.009	0.019	1	ZC3HAV1L
0.363603	0.365825	0.061	0.048	1	ZNF143
0.36367	-0.600859	0.009	0.013	1	TMEM216
0.363921	0.279803	0.077	0.066	1	BMP7
0.364036	0.738905	0.011	0.006	1	CAPN10
0.364111	-0.576764	0.019	0.03	1	CNEP1R1
0.364138	-0.225689	0.013	0.016	1	ZNF134
0.364229	-0.503562	0.018	0.025	1	METTL17
0.364263	-0.144653	0.024	0.026	1	ANKRD54
0.364416	0.16469	0.284	0.257	1	HLA-C
0.364453	-1.02566	0.007	0.015	1	SLC30A4
0.364482	-0.540076	0.062	0.082	1	GALNT10
0.364489	-0.229223	0.108	0.126	1	ABCE1
0.364696	-0.214194	0.05	0.059	1	PELP1
0.364728	-0.440702	0.017	0.023	1	AC036176.1
0.364739	1.0581	0.024	0.011	1	FOXG1
0.365025	-0.166067	0.177	0.202	1	ID2
0.365028	0.116975	0.283	0.255	1	ZNF608
0.365134	-0.566233	0.036	0.054	1	ARMT1
0.365333	-0.156625	0.352	0.388	1	SPTBN1
0.365432	-0.235588	0.038	0.046	1	PLAG1
0.365888	-0.460577	0.029	0.04	1	MMD
0.365902	0.476836	0.031	0.022	1	MIR4458HG
0.365951	-0.292058	0.062	0.075	1	RSRP1
0.366003	-0.135747	0.03	0.034	1	ZNF429
0.366006	-0.388728	0.165	0.216	1	USP32
0.366042	-1.18772	0.005	0.011	1	SHISA4
0.366086	-0.233885	0.077	0.088	1	SCAF4
0.366111	0.180737	0.466	0.42	1	ATP5MF
0.366154	-0.678675	0.156	0.238	1	TMED9
0.366219	-0.834239	0.012	0.02	1	DVL1
0.3664	-0.148347	0.061	0.067	1	PPAT
0.366811	-1.21157	0.015	0.033	1	ARHGAP31
0.367312	0.46065	0.08	0.056	1	SSTR2
0.36738	-0.535148	0.039	0.057	1	PEX3
0.367576	-0.461108	0.038	0.052	1	CSTF1
0.367683	-1.54393	0.056	0.135	1	COL12A1
0.367957	-0.494545	0.124	0.166	1	LRPAP1
0.368023	-0.176872	0.14	0.159	1	DCUN1D5
0.368071	0.213871	0.083	0.069	1	DCDC1
0.368312	-0.377692	0.038	0.05	1	ETHE1
0.368369	1.18935	0.027	0.016	1	GRIN2A
0.368373	0.780128	0.028	0.018	1	LIX1
0.368396	-0.610202	0.041	0.061	1	KIAA2013
0.368768	1.28483	0.037	0.017	1	AC011586.2
0.368925	0.4172	0.147	0.11	1	DANCR
0.369347	0.264095	0.342	0.299	1	SEC62
0.369558	0.326852	0.01	0.008	1	CACNA2D4
0.369709	-0.884652	0.027	0.049	1	THG1L
0.369821	-0.325225	0.041	0.052	1	PEF1
0.370015	-0.259637	0.021	0.025	1	RHBDD3
0.37004	0.114687	0.145	0.134	1	RPA2
0.370099	0.102768	0.12	0.111	1	DNAJC19
0.370175	0.251832	0.043	0.036	1	OGFOD1
0.370359	-0.268641	0.025	0.029	1	NIT1
0.37055	0.884228	0.015	0.008	1	RTN1
0.370674	0.133559	0.536	0.548	1	SDK1
0.370785	0.497271	0.224	0.183	1	TFAP2B
0.371025	-0.761324	0.008	0.013	1	LIPE
0.371049	0.87989	0.033	0.02	1	AC078881.1
0.371169	0.128032	0.177	0.162	1	OOEP
0.371174	-0.754068	0.012	0.02	1	ATRIP
0.371414	-0.171515	0.264	0.298	1	LY6E
0.371523	-0.647153	0.009	0.014	1	ZNF564
0.371594	0.193362	0.984	0.981	1	HMGB1
0.371714	-0.169106	0.055	0.059	1	MPV17
0.371944	-0.60376	0.083	0.121	1	DLC1
0.371961	-0.456469	0.049	0.064	1	SLC1A5
0.371976	0.422009	0.017	0.014	1	GPX3
0.371999	0.307266	0.116	0.104	1	ADAM22
0.372432	0.160202	0.053	0.036	1	AC129803.1
0.372555	-0.34714	0.092	0.114	1	MSANTD3
0.372791	-0.847178	0.018	0.033	1	ITPRIP
0.373567	1.35285	0.013	0.006	1	AC096570.1
0.373568	-0.177668	0.033	0.036	1	KLHL13
0.373657	-0.588259	0.016	0.025	1	PLEC
0.373677	-0.165444	0.058	0.066	1	TBK1
0.374149	0.153907	0.966	0.964	1	RPL12
0.374221	-0.290737	0.059	0.072	1	AKAP11
0.374243	-0.411198	0.054	0.07	1	TIMM50
0.374399	-0.765797	0.006	0.011	1	CTNS
0.374692	-1.58826	0.004	0.014	1	AL050341.2
0.374714	0.160202	0.01	0.008	1	PCGF1
0.374911	-0.131052	0.054	0.066	1	PLSCR4
0.375335	0.140439	0.16	0.148	1	TLN2
0.375554	0.215343	0.022	0.019	1	LINC01138
0.375616	-0.190924	0.021	0.024	1	FAM118A
0.375709	-0.374343	0.111	0.14	1	UCHL5
0.375784	0.325029	0.047	0.034	1	SYT9
0.37631	0.740709	0.118	0.093	1	FGF12
0.376423	-0.192775	0.105	0.118	1	HIBADH
0.376457	-0.158804	0.12	0.132	1	RTL8C
0.376676	-0.407687	0.008	0.01	1	MEF2B
0.376682	-0.166527	0.022	0.025	1	CCDC122
0.376947	-0.715761	0.062	0.101	1	SLC5A7
0.377325	0.169135	0.075	0.069	1	AC090204.1
0.377663	-0.49515	0.014	0.019	1	PPP1R14A
0.377719	-0.574252	0.033	0.048	1	ZDHHC6
0.377725	-0.227044	0.072	0.084	1	RNF126
0.377809	-0.566233	0.037	0.054	1	VPS26C
0.378292	-0.288699	0.019	0.023	1	NPHP4
0.378372	0.988436	0.291	0.155	1	SLC35F1
0.37842	0.321138	0.034	0.027	1	DPH7
0.378959	-0.712248	0.018	0.03	1	ZNF576
0.379025	0.144587	0.307	0.275	1	HNRNPUL1
0.379339	-1.14568	0.022	0.048	1	TMEM43
0.379489	-0.122578	0.119	0.134	1	GALNTL6
0.37953	-0.139522	0.308	0.317	1	TET1
0.379643	-0.325225	0.022	0.027	1	NAA40
0.380073	1.37521	0.011	0.004	1	AC006148.1
0.380286	0.234863	0.05	0.043	1	WDR78
0.38037	-0.234459	0.038	0.045	1	SNRNP48
0.380678	-0.42144	0.013	0.018	1	CYB561D2
0.381056	0.173096	0.229	0.204	1	UBR5
0.381421	-0.130628	0.149	0.158	1	ETFA
0.381499	0.350646	0.148	0.125	1	IRAK3
0.381991	-0.101818	0.105	0.113	1	CYB5A
0.382104	0.359902	0.034	0.026	1	NAP1L3
0.38213	-0.859561	0.013	0.025	1	RASA3
0.38228	0.526108	0.143	0.118	1	ELMO1
0.382345	0.20529	0.018	0.016	1	AC008731.1
0.382519	0.262837	0.214	0.175	1	TAOK1
0.382554	0.510889	0.089	0.065	1	KCNB2
0.38297	-0.268641	0.012	0.014	1	2002-03-01
0.383265	-0.575203	0.017	0.023	1	BBC3
0.383854	-0.325225	0.022	0.027	1	ZNF347
0.383955	-0.810652	0.007	0.012	1	EFCAB10
0.384028	-1.11877	0.021	0.042	1	GRK5
0.384377	0.299266	0.033	0.025	1	POU2F3
0.384458	0.388471	0.312	0.246	1	NDUFA1
0.384547	-0.116048	0.152	0.16	1	TFCP2
0.384641	-0.242763	0.054	0.059	1	CDH10
0.38471	0.494203	0.014	0.01	1	PAXIP1-AS1
0.384729	-0.301179	0.057	0.07	1	TSR2
0.384753	0.489219	0.023	0.016	1	ZBTB7C
0.385511	-0.160838	0.062	0.067	1	UBE4A
0.385538	-0.179851	0.177	0.193	1	MSH2
0.385826	-0.203234	0.017	0.02	1	AC027627.1
0.38625	-0.3627	0.017	0.022	1	HFM1
0.386278	-0.66226	0.018	0.028	1	SMG9
0.386363	-0.624785	0.012	0.019	1	FBXO4
0.386604	-0.309628	0.044	0.054	1	MAP7D1
0.386667	0.915783	0.012	0.006	1	PLXNB1
0.386703	-0.443061	0.022	0.03	1	SH2D4A
0.386828	-0.402531	0.05	0.067	1	UBA5
0.387051	-0.443061	0.021	0.028	1	SCUBE2
0.387127	-0.511638	0.013	0.019	1	KCTD17
0.387805	0.767885	0.029	0.017	1	AP000829.1
0.388121	-0.81999	0.01	0.018	1	NCKAP5L
0.388306	-1.77268	0.005	0.017	1	FLI1
0.388409	-0.829697	0.02	0.036	1	YKT6
0.388529	-0.747757	0.069	0.112	1	SAR1B
0.388545	0.275505	0.063	0.052	1	AF117829.1
0.388757	0.16698	0.058	0.052	1	RRAS2
0.388775	-0.719504	0.033	0.054	1	C1orf174
0.388894	-1.08265	0.02	0.042	1	B4GALT4
0.389003	0.596773	0.017	0.011	1	CHKB-DT
0.389004	-0.102832	0.01	0.01	1	PBLD
0.389099	-0.387961	0.021	0.026	1	TMEM115
0.389147	0.312205	0.12	0.084	1	PTPRO
0.389194	-2.39561	0.002	0.012	1	SCAMP5
0.389224	-0.254836	0.079	0.093	1	ODR4
0.389283	-0.12164	0.296	0.314	1	MLLT3
0.389326	-0.953256	0.01	0.019	1	STRIP1
0.389488	-0.51787	0.013	0.019	1	TUB
0.389657	-0.511638	0.012	0.019	1	KCNG1
0.389669	-1.25811	0.005	0.012	1	TNK2
0.390188	-0.394934	0.047	0.063	1	ZNF362
0.390647	-0.484703	0.036	0.05	1	WDR5
0.391355	0.736176	0.023	0.013	1	TRMT10A
0.391598	0.175969	0.044	0.037	1	FAM227B
0.3918	-0.105988	0.54	0.563	1	CALR
0.39225	-0.614732	0.008	0.013	1	AC018521.5
0.392283	0.290346	0.323	0.284	1	GRIA1
0.392477	1.09161	0.105	0.064	1	C1orf61
0.392746	1.37521	0.018	0.007	1	AUNIP
0.392851	-0.392788	0.049	0.054	1	MDGA2
0.393355	-0.440702	0.028	0.038	1	CUTC
0.393455	-0.112419	0.077	0.078	1	CCDC148
0.393662	-0.134	0.065	0.067	1	STK38L
0.393707	0.14986	0.063	0.058	1	DHX32
0.394119	-0.446456	0.132	0.17	1	GARS
0.394246	0.658655	0.027	0.014	1	BRINP3
0.394388	-0.99765	0.014	0.03	1	SDC1
0.394431	1.16541	0.049	0.025	1	HES5
0.394455	-0.661653	0.047	0.074	1	GOLT1B
0.394466	-1.34989	0.012	0.03	1	SMIM3
0.394556	-0.187721	0.015	0.017	1	PIK3CD-AS2
0.394648	-0.266331	0.046	0.057	1	THOC6
0.39467	-0.294446	0.174	0.212	1	UBE2B
0.394878	-0.169354	0.078	0.087	1	SNX17
0.395087	-0.740262	0.032	0.054	1	SORBS3
0.395097	-0.15793	0.065	0.072	1	ZNF84
0.395112	-0.399225	0.08	0.104	1	SEC61A1
0.395599	-0.470275	0.049	0.068	1	WRNIP1
0.3957	0.254921	0.235	0.222	1	TARS
0.395901	0.259738	0.03	0.025	1	HIST1H4E
0.396015	-0.299346	0.104	0.128	1	ZC3H7A
0.396041	0.55708	0.111	0.095	1	ADAMTS19
0.396075	0.223861	0.063	0.055	1	HIST1H3G
0.396182	0.14426	0.032	0.03	1	PPP2R5A
0.396259	0.489219	0.024	0.017	1	GALT
0.396496	-0.160594	0.095	0.106	1	PLK4
0.39653	-0.574839	0.14	0.181	1	CCN2
0.396601	-0.397016	0.046	0.06	1	TEX264
0.396676	0.308553	0.215	0.185	1	EEA1
0.396689	-0.294419	0.063	0.077	1	RFTN1
0.396726	-0.282156	0.032	0.038	1	CCDC51
0.39676	-0.255684	0.039	0.048	1	TGFB1
0.397033	-0.317341	0.171	0.213	1	MGME1
0.39713	0.648303	0.071	0.048	1	GABRB2
0.397152	-0.526859	0.009	0.013	1	TAOK2
0.397708	-0.209361	0.145	0.166	1	MRPL13
0.397883	1.18379	0.052	0.028	1	LINC01414
0.398033	-1.38412	0.005	0.014	1	AL139393.3
0.398125	0.359019	0.149	0.124	1	LINC01170
0.398367	-0.416855	0.029	0.039	1	MGAT2
0.398607	-0.257718	0.083	0.097	1	MED21
0.398834	0.381044	0.13	0.104	1	NRGN
0.399063	-0.242368	0.08	0.104	1	CD44
0.399068	0.55536	0.071	0.053	1	SGK1
0.399127	-0.108907	0.037	0.04	1	PHF23
0.399678	-0.209748	0.065	0.077	1	ALDH1L2
0.400097	-0.20149	0.034	0.036	1	DNAJB9
0.40042	-0.19398	0.062	0.078	1	PHLDA1
0.400462	-0.344334	0.035	0.045	1	FHL3
0.400488	-0.358777	0.113	0.141	1	S100A13
0.40049	0.155125	0.372	0.338	1	ILF3
0.400583	1.11535	0.017	0.008	1	AC005224.2
0.400633	-0.162456	0.239	0.259	1	ADD3
0.401194	0.148339	0.082	0.066	1	SOX6
0.401389	-0.522262	0.038	0.056	1	ZBTB11
0.401513	-0.85574	0.021	0.037	1	CREG1
0.401746	0.181735	0.012	0.011	1	AC079052.1
0.40195	0.184019	0.25	0.267	1	RIPOR2
0.401955	0.134207	0.068	0.061	1	HNRNPA1P48
0.402058	-0.105659	0.04	0.043	1	MIS12
0.402503	0.261818	0.147	0.123	1	EML1
0.40294	0.177275	0.023	0.021	1	HIST1H2AE
0.403799	-1.08707	0.011	0.023	1	PTDSS2
0.403804	-0.125916	0.012	0.014	1	ALKAL1
0.403807	-0.286751	0.16	0.187	1	NENF
0.403922	0.338593	0.036	0.022	1	GPC5
0.404346	-0.504549	0.032	0.045	1	UTP20
0.404654	-0.765797	0.02	0.034	1	CDC25A
0.404924	-0.342503	0.107	0.117	1	MRPS9
0.404925	-0.483923	0.04	0.056	1	TTC23
0.404983	0.674775	0.01	0.006	1	AL357075.4
0.405278	-0.124018	0.08	0.086	1	TOX4
0.405288	-0.889126	0.011	0.019	1	FECH
0.405312	-0.191701	0.082	0.094	1	DENND4A
0.405536	0.12778	0.143	0.131	1	MAT2A
0.405662	-0.530974	0.169	0.238	1	DST
0.405821	-0.196492	0.228	0.252	1	PHB2
0.405964	-0.48569	0.008	0.011	1	AQP11
0.406051	-0.538219	0.021	0.03	1	AL645568.1
0.406383	-0.566233	0.02	0.03	1	AADAT
0.406809	-0.935278	0.008	0.016	1	NFKBIZ
0.406913	0.125437	0.019	0.017	1	PER2
0.407043	-0.765797	0.006	0.01	1	RADX
0.407163	0.116147	0.061	0.055	1	ST7L
0.407212	-0.201842	0.058	0.066	1	WDR12
0.407437	-0.137598	0.078	0.082	1	UFSP2
0.407552	0.230112	0.295	0.264	1	DOCK10
0.407671	0.321665	0.046	0.035	1	C1QL1
0.407713	-0.654173	0.038	0.061	1	TXNDC15
0.408318	-0.174665	0.031	0.037	1	RSPO3
0.408366	-0.673148	0.015	0.025	1	ZNF354C
0.408467	-1.62068	0.004	0.013	1	AP001977.1
0.408895	-0.223044	0.106	0.123	1	RNF144A
0.408963	-0.915349	0.041	0.073	1	STK32B
0.409143	-0.424761	0.059	0.079	1	NUDT2
0.409411	-0.13678	0.046	0.051	1	CIB2
0.409478	-0.539964	0.038	0.055	1	TSPAN14
0.409554	0.288154	0.941	0.93	1	RPL34
0.409594	-0.100158	0.085	0.091	1	PPIF
0.409599	-0.158295	0.192	0.211	1	SRP72
0.409609	-0.223262	0.192	0.22	1	KRAS
0.409726	-0.924687	0.014	0.026	1	COL8A2
0.409791	0.497405	0.133	0.115	1	MCTP1
0.410007	-0.610897	0.065	0.098	1	GLT8D1
0.410052	0.301064	0.135	0.113	1	MCPH1
0.410284	1.73367	0.01	0.003	1	AC093865.1
0.41044	-0.946713	0.006	0.011	1	AC023389.1
0.41053	-0.125916	0.029	0.032	1	ZSCAN26
0.410591	-0.932907	0.01	0.019	1	TATDN2
0.410664	-0.212959	0.089	0.101	1	PDZD11
0.41114	-0.173222	0.132	0.148	1	STRN
0.411146	0.312205	0.02	0.016	1	NBR2
0.411182	-0.263824	0.011	0.012	1	TMEM151A
0.411218	-0.385598	0.055	0.072	1	PIGK
0.411251	-0.678862	0.015	0.024	1	SPON1
0.4113	-0.426026	0.064	0.089	1	C1R
0.411361	-0.358392	0.275	0.332	1	FNDC3B
0.411658	0.115348	0.016	0.016	1	PARP16
0.411746	1.52277	0.014	0.005	1	AL590705.1
0.411772	-0.404659	0.025	0.033	1	CHST14
0.411862	0.124301	0.059	0.054	1	SEC23IP
0.411908	1.59677	0.015	0.005	1	LINC01965
0.41202	-0.910187	0.012	0.021	1	TBC1D8B
0.412174	-0.153744	0.11	0.122	1	MRPS11
0.412206	0.283584	0.027	0.022	1	AC022031.2
0.412234	-0.468716	0.143	0.194	1	EI24
0.412838	-0.305325	0.035	0.043	1	MTMR1
0.412878	0.674775	0.019	0.011	1	FAM221A
0.412913	-0.168667	0.131	0.148	1	CEP295
0.413127	0.382594	0.023	0.017	1	AL096870.8
0.413422	0.426096	0.064	0.04	1	HMX1
0.413532	-0.303199	0.062	0.076	1	POLA2
0.413846	0.223079	0.045	0.044	1	CDH8
0.413875	-0.763346	0.014	0.025	1	PLEKHF2
0.413879	0.17105	0.546	0.496	1	CCNB1
0.413942	0.185737	0.048	0.041	1	NXPH2
0.413944	-0.21275	0.131	0.147	1	NAA50
0.414147	-0.409289	0.024	0.031	1	OPA3
0.414302	0.215059	0.385	0.329	1	PNN
0.414342	-1.17322	0.004	0.01	1	SFXN3
0.41436	0.125437	0.019	0.017	1	LINC01224
0.414551	-0.343603	0.142	0.176	1	LRRFIP2
0.414552	-0.576764	0.009	0.013	1	LINC00607
0.414623	0.46065	0.045	0.031	1	AC073475.1
0.414667	0.117293	0.123	0.113	1	ZNF518A
0.414732	0.234203	0.029	0.023	1	CFAP299
0.414871	-0.265104	0.023	0.028	1	ZNF559
0.41507	-0.521917	0.042	0.06	1	KANSL3
0.415148	-0.619672	0.025	0.039	1	PIEZO1
0.415168	0.421019	0.025	0.018	1	MATR3.1
0.415475	0.134207	0.044	0.042	1	RAP2C-AS1
0.415617	-0.325225	0.01	0.012	1	ICA1
0.415852	-0.239124	0.18	0.21	1	TMEM165
0.415928	-0.666262	0.035	0.055	1	VLDLR
0.416023	0.224972	0.019	0.014	1	NCCRP1
0.416186	-0.198501	0.2	0.216	1	2007-03-01
0.41629	-0.839798	0.01	0.017	1	REEP1
0.416487	0.838274	0.021	0.012	1	AC018697.1
0.416505	0.585508	0.022	0.012	1	ARL9
0.416694	0.172553	0.127	0.11	1	STK24
0.416841	-0.100351	0.086	0.093	1	LRCH2
0.41686	0.769795	0.225	0.14	1	LRRC4C
0.416878	-0.219025	0.073	0.083	1	LATS2
0.416946	0.194149	0.02	0.017	1	HIST1H3H
0.417138	0.587312	0.015	0.01	1	RPRML
0.417206	-0.369619	0.015	0.019	1	FANCF
0.417251	-0.310578	0.044	0.058	1	C15orf61
0.417378	0.147263	0.053	0.048	1	IPO11
0.417437	-0.470275	0.048	0.067	1	COG6
0.417548	-0.325225	0.136	0.163	1	TRPM7
0.417678	-0.85574	0.017	0.031	1	WIZ
0.417702	-0.16476	0.036	0.04	1	HCG18
0.417725	-0.388884	0.062	0.082	1	RPTOR
0.41778	-0.264683	0.034	0.04	1	L2HGDH
0.418097	0.674775	0.025	0.016	1	ZNF480
0.418154	0.283584	0.099	0.085	1	SGIP1
0.418292	-0.191208	0.058	0.065	1	METTL2B
0.418331	-0.430835	0.037	0.05	1	TIMM21
0.418392	-1.45076	0.005	0.014	1	PYCARD
0.418511	-0.139902	0.164	0.186	1	PSMC5
0.418605	0.609187	0.04	0.026	1	AGAP3
0.418638	-0.209748	0.024	0.026	1	MTSS1
0.4187	0.64001	0.019	0.012	1	FSIP1
0.418716	0.166163	0.123	0.115	1	TOMM34
0.418792	0.164222	0.448	0.408	1	KAZN
0.418901	-0.635565	0.012	0.018	1	ADCK2
0.418999	0.719169	0.015	0.009	1	LINC02340
0.419237	-0.29923	0.026	0.033	1	TMEM222
0.41927	-0.450756	0.014	0.02	1	GCNT2
0.419317	-0.254205	0.105	0.12	1	PTBP3
0.419468	0.177275	0.021	0.017	1	AL353138.1
0.41972	-0.261095	0.011	0.013	1	R3HDM4
0.419736	0.156338	0.357	0.328	1	EIF4G3
0.419936	-0.266331	0.024	0.028	1	ZNF337
0.420098	-0.160962	0.255	0.273	1	C12orf75
0.420276	0.266013	0.386	0.343	1	MIR924HG
0.420418	-0.872713	0.006	0.011	1	TRIM34
0.420534	-0.302857	0.03	0.037	1	CYBC1
0.420615	-0.910187	0.012	0.023	1	BIVM
0.420651	-0.97056	0.018	0.035	1	SLFN11
0.420802	-0.620681	0.01	0.015	1	ZNF441
0.420817	-0.297211	0.074	0.089	1	ATG5
0.42087	-0.334685	0.064	0.079	1	BAALC
0.421149	0.836239	0.037	0.02	1	LINC02428
0.42156	-1.02566	0.011	0.022	1	MIR4713HG
0.421608	-0.51787	0.013	0.019	1	ZNF417
0.421711	-0.33958	0.048	0.06	1	RPRD1B
0.421747	-1.10283	0.01	0.021	1	MAP3K12
0.421834	0.411741	0.013	0.01	1	AL441992.1
0.42204	-0.499254	0.018	0.025	1	VASP
0.422107	0.287366	0.302	0.25	1	BRD7
0.422107	-0.385979	0.081	0.104	1	AC090578.1
0.422119	0.107361	0.081	0.079	1	MAST4
0.422162	-0.133164	0.162	0.174	1	PSMB4
0.422334	-0.42144	0.013	0.017	1	FAM122A
0.422344	-0.612507	0.027	0.042	1	RNF40
0.422573	-0.254118	0.271	0.313	1	CDCA4
0.422647	-0.436256	0.012	0.016	1	TPRA1
0.422676	-0.145901	0.036	0.04	1	HPS3
0.422728	-0.843692	0.017	0.031	1	TINF2
0.423101	0.220865	0.107	0.09	1	CDR2
0.423161	0.3472	0.024	0.019	1	TARS2
0.423386	0.312205	0.032	0.026	1	IKZF2
0.423415	0.136506	0.136	0.12	1	FAM111B
0.423994	0.150695	0.113	0.101	1	MAPK6
0.424007	-0.199694	0.043	0.044	1	SORCS2
0.424034	0.112896	0.019	0.018	1	NOP2
0.424431	-0.178384	0.014	0.016	1	KLHDC1
0.424539	0.238676	0.016	0.013	1	ZNF649
0.424601	0.259738	0.013	0.011	1	SORL1
0.424673	-0.265519	0.035	0.041	1	CTDSP1
0.424775	-0.204931	0.034	0.039	1	HNMT
0.424858	0.276226	0.083	0.069	1	DYNLL2
0.425009	0.278846	0.017	0.014	1	GIN1
0.425121	0.382594	0.046	0.035	1	ORMDL2
0.425246	-0.371029	0.044	0.055	1	STIM1
0.425251	0.317619	0.444	0.355	1	SNHG5
0.425333	-0.145357	0.128	0.139	1	ORMDL1
0.425341	0.53912	0.064	0.044	1	FAM162B
0.425503	0.411741	0.025	0.018	1	SLC6A8
0.425571	-0.865793	0.01	0.019	1	POLR1B
0.42583	-0.594412	0.055	0.082	1	UBR7
0.425842	-0.717689	0.126	0.202	1	COL6A1
0.426284	-0.758184	0.009	0.016	1	AL157392.3
0.426506	0.166045	0.362	0.338	1	RUNX1T1
0.426533	-0.102832	0.01	0.01	1	CITED4
0.426604	0.111639	0.271	0.272	1	GJA1
0.426765	1.00542	0.035	0.017	1	SMOC1
0.426778	-0.251224	0.009	0.011	1	LRTM1
0.426807	0.302619	0.262	0.217	1	CTNNA2
0.427389	-0.307303	0.038	0.045	1	MTHFS
0.427714	0.222263	0.018	0.014	1	ZBTB20-AS5
0.427923	0.456595	0.046	0.034	1	PDRG1
0.427929	-0.605333	0.006	0.01	1	TBC1D30
0.428228	-0.141046	0.124	0.137	1	CTDNEP1
0.42856	-1.32522	0.006	0.016	1	PRRG3
0.428597	0.20529	0.018	0.016	1	POLL
0.428839	0.532756	0.013	0.007	1	FOXN4
0.428932	-0.162953	0.066	0.073	1	SLC25A39
0.429005	-0.225689	0.043	0.049	1	COX19
0.429013	0.193242	0.049	0.043	1	TMEM19
0.429043	-0.325225	0.008	0.011	1	MELTF
0.429257	0.559298	0.052	0.037	1	AC002463.1
0.429281	-0.24579	0.026	0.031	1	GORAB
0.429613	0.186028	0.17	0.148	1	NPEPPS
0.429649	0.697495	0.16	0.108	1	LHFPL3
0.42968	-0.581565	0.017	0.025	1	QTRT1
0.429827	-0.416373	0.022	0.029	1	SGSM3
0.429862	0.113464	0.073	0.068	1	TBC1D9
0.429865	0.44031	0.012	0.011	1	DES
0.430092	-0.108907	0.037	0.04	1	POR
0.430327	-0.606245	0.043	0.067	1	SMYD2
0.430389	0.697639	0.15	0.104	1	SOX2
0.430409	-0.817078	0.015	0.026	1	THEM4
0.43045	-0.146183	0.166	0.179	1	KIF13A
0.430753	-0.325225	0.048	0.06	1	PPP2R5D
0.43082	-0.142848	0.271	0.287	1	GOLGA4
0.430837	-0.187721	0.057	0.065	1	RPIA
0.431089	-0.595583	0.062	0.092	1	NPDC1
0.431264	0.103618	0.087	0.083	1	DNAJC3
0.431407	-0.881618	0.023	0.042	1	PAPSS2
0.431503	-0.126896	0.052	0.056	1	UCHL3
0.431516	-0.765797	0.006	0.01	1	PRXL2B
0.431698	-0.256838	0.05	0.061	1	MAML1
0.43183	-1.20975	0.006	0.014	1	ZNF287
0.432662	-0.242484	0.141	0.163	1	ETFB
0.432981	0.127287	0.037	0.033	1	TCHP
0.4333	1.25974	0.013	0.006	1	RHEX
0.433316	-0.536729	0.009	0.013	1	WSCD1
0.433331	-0.19398	0.043	0.049	1	TBC1D7
0.433336	-0.195534	0.184	0.213	1	MTHFD1L
0.433355	-0.332408	0.444	0.521	1	SSR4
0.433475	-0.216103	0.164	0.194	1	TUBB3
0.433582	-0.639333	0.017	0.026	1	TEDC1
0.433716	0.23643	0.1	0.086	1	PLXNA2
0.433807	0.564592	0.029	0.02	1	DTX3
0.433966	0.289627	0.126	0.104	1	SRGAP3
0.433985	0.239838	0.045	0.039	1	AC023480.1
0.434127	0.14426	0.076	0.069	1	L3MBTL4
0.434266	-0.103733	0.12	0.125	1	PARP14
0.434449	-0.340253	0.089	0.113	1	TMEM219
0.435214	-0.325225	0.036	0.045	1	SGPL1
0.435231	0.184449	0.038	0.034	1	BSDC1
0.435294	-1.8398	0.003	0.011	1	AC090971.2
0.435328	1.10773	0.012	0.005	1	SEMA3B
0.43538	-0.325225	0.16	0.196	1	RANBP17
0.435684	-1.2156	0.019	0.043	1	AC245297.3
0.435742	-0.591505	0.035	0.052	1	TMEM39A
0.435753	0.147528	0.032	0.029	1	RCCD1
0.435762	0.157052	0.087	0.077	1	VRK2
0.43577	-0.13258	0.115	0.121	1	SDCCAG8
0.435811	1.7823	0.051	0.016	1	CNTNAP4
0.435851	-0.554707	0.058	0.086	1	ATP8A1
0.435882	-0.412688	0.007	0.01	1	FBXL19
0.435908	0.183789	0.017	0.015	1	TCF7
0.43643	-0.224237	0.163	0.186	1	BRCA2
0.436443	-1.37253	0.007	0.018	1	SLC66A3
0.436669	-0.232115	0.023	0.026	1	FKBP1B
0.436944	-0.687795	0.013	0.021	1	MOAP1
0.437018	-0.244305	0.051	0.058	1	CRMP1
0.437094	-0.243232	0.085	0.101	1	KLHDC3
0.437281	-0.563385	0.018	0.026	1	PRR7
0.437576	-0.941896	0.014	0.027	1	GSDMD
0.437761	-0.116638	0.098	0.105	1	ATXN2L
0.438113	-0.289005	0.057	0.07	1	STX12
0.438311	0.186867	0.509	0.452	1	SKA2
0.438373	0.277885	0.056	0.047	1	CASP2
0.438391	0.225579	0.484	0.421	1	DNAJA1
0.43855	-2.13258	0.004	0.017	1	TGFB3
0.439028	0.328599	0.052	0.042	1	NPC1
0.439057	-0.325225	0.046	0.057	1	MINDY3
0.439285	0.257307	0.239	0.209	1	MYEF2
0.439305	0.424797	0.017	0.013	1	RAB3B
0.439428	0.50485	0.015	0.01	1	ZNF180
0.439697	0.457184	0.038	0.028	1	AC006504.5
0.439738	0.58836	0.073	0.05	1	ZNF423
0.439765	0.232257	0.314	0.293	1	ALCAM
0.440075	-0.784657	0.007	0.013	1	TMCC1-AS1
0.440327	-0.614732	0.008	0.013	1	PAQR8
0.440415	-0.387961	0.021	0.028	1	KBTBD7
0.440492	-0.292435	0.041	0.052	1	C16orf91
0.440525	-0.403227	0.025	0.034	1	ECSIT
0.44065	0.222377	0.39	0.329	1	CRNDE
0.441341	-0.376594	0.599	0.699	1	CD63
0.441365	-0.237762	0.016	0.018	1	EXD2
0.441862	0.459507	0.073	0.055	1	DBP
0.442064	-0.272757	0.013	0.016	1	ORAI1
0.442148	1.70746	0.046	0.019	1	ALK
0.442206	-0.325225	0.016	0.02	1	ZNF433
0.442355	-0.726323	0.036	0.06	1	SSH1
0.442724	-0.538219	0.021	0.029	1	NDST1
0.44275	-0.271786	0.128	0.154	1	TFDP1
0.442874	0.34413	0.062	0.048	1	PCF11
0.443054	0.419216	0.121	0.089	1	NRBP1
0.443073	0.48213	0.016	0.011	1	LPXN
0.443356	-0.462728	0.042	0.058	1	DNM1
0.443384	0.223668	0.037	0.032	1	XRCC3
0.443529	0.510144	0.043	0.029	1	HIST1H4H
0.443543	-0.237762	0.032	0.037	1	DIPK1B
0.443578	-0.262828	0.172	0.205	1	HDDC2
0.443858	-0.609018	0.021	0.031	1	RGMA
0.444096	-0.694459	0.011	0.018	1	E4F1
0.444232	-0.810652	0.009	0.016	1	PEX11B
0.444333	-0.109957	0.048	0.051	1	AP1M1
0.444691	-0.56915	0.018	0.026	1	PCDHB2
0.444826	0.136463	0.352	0.324	1	EXOC4
0.44489	0.612819	0.119	0.078	1	BRINP1
0.445032	0.620032	0.108	0.07	1	AC073050.1
0.445073	-0.147045	0.322	0.34	1	PSMD8
0.445088	0.11956	0.023	0.021	1	SLC37A4
0.445199	0.26631	0.127	0.111	1	CCND2
0.445288	-0.51787	0.015	0.023	1	C1QTNF2
0.445314	-0.960813	0.026	0.052	1	DCHS1
0.445358	-0.276315	0.055	0.066	1	ACVR1
0.44536	0.7844	0.016	0.008	1	NMNAT2
0.445455	0.139616	0.137	0.128	1	ANKRD28
0.445507	-0.941896	0.021	0.041	1	SCPEP1
0.445511	0.830053	0.019	0.013	1	HMOX1
0.445722	0.322767	0.265	0.218	1	CEP70
0.445858	0.1349	0.098	0.08	1	DDIT3
0.446039	-0.30586	0.036	0.044	1	LTBP3
0.446069	-0.431676	0.091	0.125	1	HEATR5B
0.446129	-0.747916	0.022	0.037	1	ALG2
0.446133	0.767885	0.014	0.007	1	NDST4
0.446177	0.238287	0.404	0.349	1	SSBP1
0.446214	0.531411	0.028	0.021	1	RGS20
0.446229	0.435105	0.126	0.084	1	CADPS2
0.446312	-1.38256	0.031	0.069	1	ASPN
0.446328	-0.687795	0.013	0.021	1	CRELD1
0.446518	0.405168	0.028	0.023	1	AC117453.1
0.446603	-0.381808	0.012	0.015	1	VPS18
0.446728	-1.48569	0.008	0.022	1	ZNF660
0.446774	0.349935	0.047	0.036	1	TANGO6
0.446812	-0.178044	0.284	0.3	1	SNCA
0.446828	-1.71754	0.003	0.01	1	C1QTNF3
0.447488	-0.4377	0.017	0.023	1	STARD3
0.447695	0.463271	0.322	0.262	1	CKB
0.447736	0.125882	0.148	0.137	1	CNOT4
0.447993	-0.525524	0.022	0.03	1	ACVR1B
0.448006	-0.334811	0.071	0.089	1	AC005562.1
0.448093	-0.10436	0.218	0.226	1	CLTC
0.448136	1.02527	0.02	0.011	1	AL606923.2
0.448139	-0.447215	0.016	0.021	1	TMEM121
0.448462	-1.32522	0.006	0.015	1	RBM45
0.448752	-1.11877	0.011	0.021	1	IGF1
0.448778	0.230719	0.149	0.124	1	2001-03-01
0.448795	-0.145246	0.072	0.081	1	TTC21B
0.448864	-0.180835	0.07	0.078	1	DNM2
0.448888	-0.687795	0.01	0.016	1	COX18
0.448977	0.290111	0.027	0.019	1	PVALB
0.449157	-0.187516	0.307	0.332	1	TMEM14B
0.449171	-0.187721	0.144	0.172	1	CDK6
0.449378	-0.415423	0.014	0.019	1	IKZF4
0.449443	0.199628	0.378	0.35	1	HIST1H1C
0.449644	-0.225196	0.187	0.214	1	TSPO
0.449675	-0.536729	0.009	0.013	1	MCAT
0.449737	0.186275	0.03	0.027	1	AIF1L
0.44986	-1.64715	0.005	0.017	1	RAB20
0.449949	-0.43214	0.017	0.025	1	NOD1
0.450057	-0.127286	0.017	0.019	1	FAM49A
0.45018	-0.28346	0.331	0.389	1	KDELR1
0.450201	-0.199694	0.011	0.013	1	PKD2L2
0.450276	-0.768168	0.03	0.051	1	FBXL3
0.450645	1.38527	0.055	0.023	1	AC092958.1
0.450984	-1.20975	0.006	0.014	1	C8orf58
0.45127	-0.342298	0.039	0.049	1	GINS4
0.451367	-0.247222	0.08	0.096	1	EXOC1
0.451446	-0.472066	0.013	0.018	1	ZNF227
0.451453	0.674775	0.14	0.096	1	CETN3
0.45185	-0.277131	0.026	0.033	1	PTPRE
0.451896	1.07687	0.016	0.008	1	TMEM244
0.451943	1.0618	0.015	0.007	1	PTPRQ
0.452043	0.125437	0.019	0.017	1	TTC13
0.45237	0.196422	0.555	0.505	1	HMGB3
0.452378	-0.454508	0.015	0.02	1	TMEM120A
0.452387	-0.190137	0.085	0.096	1	ANAPC15
0.452493	-1.00595	0.032	0.063	1	CTSA
0.45253	-0.995076	0.01	0.02	1	DOHH
0.452534	-0.325225	0.009	0.011	1	SLC2A8
0.452593	-0.38294	0.022	0.028	1	PTK2B
0.4526	-0.300563	0.025	0.033	1	RFTN2
0.452635	-0.385598	0.035	0.047	1	CCN3
0.453044	-0.83046	0.044	0.076	1	LTBP4
0.453134	0.767885	0.014	0.008	1	ADGRD1
0.453367	0.453933	0.236	0.176	1	EIF3J
0.453571	0.262721	0.293	0.242	1	MAPK8
0.453622	0.278574	0.179	0.151	1	MYO1B
0.453743	-0.53935	0.012	0.017	1	AP001528.1
0.453779	0.134207	0.01	0.009	1	AC245407.2
0.454413	-0.427105	0.038	0.052	1	FARSA
0.45454	-0.248941	0.11	0.13	1	CLPP
0.454643	-0.325225	0.033	0.042	1	DHX33
0.454666	-0.619672	0.021	0.033	1	ECRG4
0.454699	-0.331511	0.107	0.133	1	AKR1A1
0.454717	-0.594985	0.05	0.074	1	SKI
0.454768	0.422009	0.02	0.013	1	DRAIC
0.455422	-0.723774	0.01	0.017	1	ZNF629
0.455458	0.613375	0.031	0.021	1	PET117
0.455523	-0.910187	0.017	0.031	1	MPPE1
0.45608	-0.159801	0.056	0.063	1	SKA1
0.456229	0.884228	0.025	0.017	1	KCNK2
0.456242	0.369921	0.016	0.012	1	AL136038.5
0.45629	-0.544235	0.026	0.039	1	SPRY1
0.456446	-1.08526	0.21	0.329	1	FN1
0.456557	-0.173901	0.21	0.235	1	NEIL3
0.456787	0.230294	0.043	0.036	1	LANCL3
0.456885	0.141756	0.735	0.698	1	SRSF3
0.456999	-1.22569	0.007	0.016	1	PCNX3
0.457024	-0.694459	0.022	0.036	1	SPATC1L
0.457029	-0.406755	0.04	0.052	1	PPWD1
0.457273	0.152822	0.018	0.016	1	ZNF420
0.457433	-0.157497	0.115	0.128	1	GTPBP4
0.457519	-0.247222	0.018	0.021	1	CCDC126
0.4578	-0.623566	0.035	0.053	1	B4GALT2
0.458074	-0.87624	0.02	0.037	1	TRMT13
0.458222	-0.377692	0.025	0.033	1	ZMYM3
0.458418	-0.274046	0.146	0.178	1	PRKCA
0.458848	-0.576764	0.02	0.03	1	SLC25A23
0.458888	0.112567	0.579	0.542	1	SNRPG
0.459	0.722081	0.014	0.008	1	MIR646HG
0.4591	0.387391	0.349	0.294	1	PLEKHA5
0.459234	-0.132901	0.269	0.289	1	NSMCE2
0.459423	0.206264	0.288	0.289	1	PDE7B
0.459506	0.7833	0.019	0.012	1	SPP1
0.459681	-0.367453	0.047	0.061	1	ASCC1
0.459785	0.390208	0.041	0.028	1	LINC02163
0.459808	-0.409126	0.073	0.102	1	TGFB1I1
0.459851	-0.442582	0.028	0.038	1	YAE1
0.459927	0.62188	0.174	0.14	1	TMEFF2
0.459956	-0.151773	0.119	0.129	1	DNA2
0.459958	-0.110486	0.212	0.229	1	RAD23B
0.460016	-0.83046	0.014	0.026	1	ZNF212
0.460111	0.546042	0.035	0.023	1	FAM174B
0.460127	-0.681369	0.012	0.019	1	SLC25A42
0.460378	-0.173222	0.019	0.021	1	NSDHL
0.460383	-0.372531	0.014	0.018	1	BOLA2B
0.46042	-0.374134	0.013	0.017	1	SLC39A14
0.460423	0.118382	0.096	0.087	1	CTXN1
0.460434	1.60551	0.019	0.007	1	CDH19
0.460759	-1.08422	0.018	0.039	1	RELA
0.460803	0.36046	0.116	0.101	1	ADAMTS9
[truncated: 7,480 more rows]

## Sheet: DEG Neuronal progenitors
p_val	avg_log2FC	pct.1	pct.2	p_val_adj	gene	annotation
1.52042e-12	-0.361107	0.056	0.068	4.62376e-08	MRAS	RAS GTPase; cell signaling; no direct AMD link.
1.41228e-09	0.10582	0.174	0.161	4.29487e-05	RNF145	E3 ubiquitin ligase; cholesterol metabolism; no AMD evidence.
1.43569e-09	0.219916	0.139	0.119	4.36608e-05	ANAPC5	Cell cycle regulator; not linked to AMD.
4.28375e-07	0.127179	0.062	0.049	0.0130273	PARD6B	Cell polarity and junctions; expressed in retina.
1.11139e-05	0.314136	0.035	0.024	0.337984	SERPINB9	Immune regulator; no known AMD connection.
8.87279e-05	0.292798	0.244	0.196	1	LINC01551	Long non-coding RNA; no known AMD/retnal link.
8.96673e-05	0.123521	0.228	0.195	1	CDK13	Transcriptional kinase; not retina-specific.
0.000126662	0.122811	0.261	0.243	1	POGZ	Chromatin regulator; no AMD association.
0.000252927	0.375734	0.245	0.216	1	NEUROD6	Neural TF; expressed in retina; indirect AMD role.
0.000543898	0.681038	0.363	0.288	1	C1orf61	Putative neuronal gene; no clear AMD role.
0.000756947	-0.782534	0.092	0.152	1	CHL1	Cell adhesion molecule; weak retinal evidence.
0.00103332	0.69683	0.246	0.178	1	FOXG1	TF in brain/retina development; not AMD-specific.
0.00116279	0.416896	0.176	0.134	1	SLA	Immune adaptor; no AMD role known.
0.00142601	-0.518733	0.048	0.048	1	XACT	X-inactivation transcript; no known AMD function.
0.00188452	0.251672	0.231	0.192	1	NEUROD2	Neurogenic TF; retinal development relevance.
0.00188962	-0.471866	0.052	0.067	1	PCDH8	Protocadherin; weak AMD/retinal connection.
0.00204914	0.890925	0.048	0.028	1	RASL10A	Ras-related protein; not AMD-linked.
0.00224262	-0.118198	0.153	0.14	1	AC119868.2
0.00260386	0.436607	0.299	0.269	1	FABP7
0.00261228	0.190826	0.041	0.036	1	CRYM
0.00297164	-0.592055	0.035	0.057	1	FEZF2
0.00337827	0.230936	0.201	0.16	1	LY6H
0.00356647	0.162881	0.185	0.17	1	CLMP
0.00442326	0.113397	0.471	0.419	1	HNRNPU
0.00461576	-0.224842	0.748	0.773	1	FTL
0.00480859	0.11845	0.163	0.147	1	TTC9B
0.00557341	0.599494	0.341	0.273	1	SEMA3C
0.00681956	0.407587	0.326	0.288	1	FABP5
0.00723894	0.187255	0.192	0.163	1	FAM49A
0.00753198	0.538618	0.209	0.162	1	AC004158.1
0.00940943	-0.185564	0.152	0.164	1	DPP6
0.00995553	0.254268	0.394	0.344	1	PTPRZ1
0.0111268	0.176708	0.423	0.374	1	CAMK2N1
0.0113999	0.289147	0.065	0.051	1	AC040168.1
0.0117966	0.301858	0.383	0.316	1	GDAP1
0.0118386	1.11282	0.022	0.013	1	AL158077.2
0.012217	0.239194	0.564	0.523	1	MYT1L
0.0123749	0.18283	0.483	0.466	1	NFIB
0.0127852	1.0481	0.049	0.024	1	PRELID3A
0.0129652	0.274676	0.798	0.777	1	RPS28
0.0132831	0.72235	0.261	0.186	1	SH3RF3
0.0136319	0.484449	0.086	0.06	1	TBR1
0.0142839	0.195585	0.517	0.498	1	DOK6
0.0146653	0.418456	0.272	0.197	1	LINC01572
0.014675	-0.234195	0.089	0.093	1	TSPO
0.0155744	0.29459	0.334	0.296	1	MSRA
0.0175871	-0.29988	0.077	0.082	1	AL157778.1
0.0176244	1.48243	0.01	0.003	1	AL390728.6
0.0182448	0.230405	0.298	0.251	1	NSG1
0.0186956	0.169486	0.28	0.293	1	BCL11B
0.0192626	0.102062	0.108	0.095	1	ZFPM2-AS1
0.0195753	0.143733	0.274	0.25	1	ARPP21
0.0204247	0.230184	0.199	0.176	1	GAREM1
0.0208766	0.264383	0.02	0.017	1	PCED1B
0.0209869	0.237152	0.064	0.054	1	BEX5
0.0210689	0.165653	0.063	0.055	1	GNB4
0.0214199	0.122314	0.499	0.425	1	TUBB2A
0.0220411	-0.25024	0.128	0.145	1	DUSP8
0.0221838	0.354641	0.321	0.275	1	CACNA1E
0.0225983	0.158997	0.507	0.456	1	LINC00461
0.0228805	-0.12108	0.446	0.425	1	GRIA2
0.0232109	0.452999	0.369	0.306	1	EPHB1
0.0240984	0.232816	0.162	0.137	1	HUNK
0.0246466	0.335134	0.179	0.144	1	TMOD2
0.0250246	0.214395	0.043	0.035	1	SGSM1
0.0254754	0.295733	0.673	0.625	1	GAP43
0.0256614	0.130091	0.15	0.129	1	PLPPR4
0.0265776	0.290081	0.037	0.031	1	TMEM130
0.0267587	0.198085	0.445	0.394	1	SEC61G
0.0273096	0.201619	0.205	0.185	1	TCEAL7
0.0275242	0.331439	0.024	0.023	1	NTS
0.0282481	0.140617	0.521	0.441	1	PPP2R2B
0.0283027	0.249146	0.37	0.318	1	ARL6IP1
0.0283815	0.211446	0.329	0.277	1	ENC1
0.0290112	0.255325	0.513	0.467	1	DLGAP1
0.030544	0.527625	0.315	0.247	1	ZBTB18
0.0318642	-0.177141	0.859	0.873	1	FTH1
0.0324414	-0.104193	0.433	0.413	1	HSPA8
0.033687	0.34099	0.342	0.292	1	OPCML
0.0343281	0.557647	0.212	0.156	1	POU3F3
0.0346539	0.255945	0.641	0.595	1	CALM1
0.0351694	-0.259646	0.036	0.041	1	EMX1
0.0360008	0.116648	0.521	0.497	1	LRRC7
0.0360358	-0.260204	0.08	0.09	1	BX890604.2
0.0386282	0.188065	0.219	0.207	1	SLC24A2
0.0387028	0.632283	0.094	0.058	1	CACNG8
0.0391881	0.678421	0.023	0.014	1	BCL9L
0.0397991	-0.130506	0.294	0.287	1	GNG4
0.0405293	0.249858	0.599	0.528	1	TCF4
0.0414051	0.176904	0.305	0.299	1	PDE1A
0.0429827	0.218837	0.403	0.347	1	PAFAH1B3
0.0449066	0.41469	0.246	0.186	1	SH3GL2
0.0450214	0.799788	0.235	0.158	1	BHLHE22
0.0453861	-0.102936	0.228	0.228	1	ATP1B1
0.0454067	0.25187	0.655	0.568	1	DCX
0.04562	0.240457	0.095	0.08	1	KLF13
0.0457959	0.398366	0.105	0.075	1	PRKAG2
0.0458179	-0.253825	0.493	0.591	1	CNTNAP2
0.0459586	0.110692	0.216	0.202	1	PHACTR3
0.0463185	0.336623	0.039	0.031	1	GPR19
0.0465625	0.349079	0.464	0.405	1	MLLT3
0.0488419	0.433102	0.014	0.01	1	SMC1B
0.0494599	0.28168	0.039	0.035	1	AL136366.1
0.0511333	-0.169647	0.065	0.064	1	PXDNL
0.0519168	-0.148175	0.036	0.038	1	SOCS2
0.0524061	-0.312852	0.027	0.035	1	ARID5A
0.0528023	0.151665	0.25	0.21	1	SEZ6L
0.0534419	1.14782	0.072	0.038	1	TRPC5
0.0543084	0.124422	0.182	0.185	1	SLC4A10
0.0549395	-0.638021	0.061	0.097	1	GABRA2
0.0550743	-0.13035	0.542	0.544	1	NAV3
0.0555326	0.12077	0.462	0.423	1	ATP6V1G1
0.0560144	-0.151667	0.2	0.214	1	CDKN2D
0.056015	0.202322	0.034	0.031	1	C5orf30
0.0562316	0.201456	0.19	0.158	1	CNIH2
0.0571722	1.30186	0.011	0.004	1	TMEM271
0.0581131	0.352739	0.061	0.047	1	LINC01102
0.0586406	0.431584	0.189	0.144	1	NTRK3
0.0587144	0.20108	0.409	0.362	1	HECW1
0.0587825	0.140495	0.097	0.087	1	SMC6
0.0589691	0.350298	0.105	0.085	1	C8orf34
0.0603957	-0.144207	0.712	0.757	1	RPL8
0.0609301	0.102638	0.38	0.355	1	NFIA
0.0611007	0.403529	0.161	0.13	1	PALMD
0.0613176	0.501672	0.154	0.106	1	CDHR3
0.0615649	0.225635	0.324	0.29	1	SORBS1
0.0615908	-0.283105	0.018	0.022	1	SNAPC2
0.061944	0.208507	0.117	0.097	1	METTL5
0.0619753	1.36075	0.015	0.005	1	PXMP4
0.0625516	0.295432	0.176	0.148	1	EZR
0.0626722	0.202322	0.099	0.081	1	TMEM150C
0.0630965	0.174637	0.313	0.284	1	NMNAT2
0.0631085	-0.182528	0.139	0.15	1	S100A10
0.0636194	0.337886	0.123	0.091	1	PRDM8
0.0654003	0.299364	0.313	0.251	1	KIAA0408
0.0657911	0.27093	0.85	0.832	1	RPL34
0.0660938	-0.66813	0.047	0.068	1	PPP2R1B
0.0666737	0.118258	0.082	0.077	1	ARHGDIG
0.0673984	0.136538	0.244	0.193	1	IGFBPL1
0.0681041	0.378093	0.043	0.031	1	HSPBAP1
0.0688487	1.2194	0.01	0.004	1	KCNAB1
0.0694053	0.103529	0.17	0.15	1	NCS1
0.0694809	0.257464	0.052	0.035	1	PTCHD1-AS
0.0701246	0.385444	0.085	0.07	1	HMGCLL1
0.0702137	-0.14363	0.154	0.146	1	SNCA
0.070473	0.194943	0.219	0.184	1	STX12
0.0712893	0.189284	0.349	0.303	1	ARPC5
0.0718353	0.149993	0.467	0.428	1	YWHAB
0.0722972	0.690301	0.189	0.124	1	DYNC1I1
0.0723478	0.29408	0.115	0.093	1	DTWD1
0.0725215	0.267092	0.077	0.062	1	SYT5
0.0728079	1.48243	0.01	0.003	1	MMP28
0.0745126	0.101675	0.194	0.178	1	EFNB2
0.0746798	0.716895	0.097	0.065	1	MPPED1
0.0746833	0.546776	0.303	0.247	1	CTTNBP2
0.0747082	0.266754	0.132	0.108	1	OTX2-AS1
0.0748112	0.145739	0.022	0.018	1	AL035587.1
0.0748165	0.741986	0.074	0.042	1	ZNF883
0.075548	0.697266	0.045	0.027	1	GPR12
0.0763215	-0.151575	0.229	0.227	1	EPB41L3
0.0763914	0.114557	0.531	0.485	1	BEX3
0.0782787	0.110692	0.246	0.223	1	PSMA2
0.078556	0.246363	0.094	0.078	1	SHISA5
0.0788967	0.558198	0.046	0.03	1	CHRDL1
0.0789756	0.167557	0.026	0.011	1	KBTBD11-OT1
0.0795074	0.595077	0.232	0.157	1	HIST1H4C
0.0797279	0.412638	0.072	0.053	1	SIN3B
0.0800857	0.185581	0.481	0.431	1	SRGAP1
0.080133	0.159038	0.108	0.096	1	DSEL
0.0811622	2.09541	0.015	0.003	1	PDGFA
0.0814545	0.450733	0.226	0.167	1	HS6ST3
0.0815105	0.120251	0.052	0.046	1	AMZ2
0.0815988	0.707114	0.092	0.053	1	MOK
0.0817642	0.436975	0.187	0.148	1	SLC2A1
0.0819784	0.357353	0.16	0.122	1	THRA
0.0819949	-0.104767	0.076	0.076	1	WNT2B
0.0820806	0.246042	0.717	0.684	1	STMN2
0.0823058	0.188516	0.065	0.056	1	PNMA2
0.0834126	0.325015	0.097	0.076	1	BCAP29
0.0842675	0.549785	0.032	0.021	1	LINC01748
0.0843998	1.88682	0.011	0.002	1	GALNT9
0.0849547	0.314136	0.036	0.027	1	KIF26A
0.0857694	0.123301	0.165	0.171	1	SGCZ
0.0860226	-0.193837	0.301	0.331	1	RBFOX1
0.0861356	0.188099	0.448	0.394	1	MAPT
0.0869281	0.173648	0.658	0.595	1	CLASP2
0.0870273	0.402022	0.045	0.035	1	ANKRD30BL
0.0870849	0.283607	0.551	0.515	1	AFF3
0.0880745	0.752519	0.016	0.011	1	LINC01239
0.0882142	0.585651	0.071	0.049	1	AC023509.6
0.0882605	0.137995	0.303	0.254	1	GNG3
0.0882973	0.160814	0.116	0.101	1	DCAF6
0.0894477	-0.182921	0.256	0.259	1	MAP1LC3A
0.0894573	0.657189	0.045	0.027	1	LARP6
0.0895513	0.781026	0.014	0.007	1	DSCC1
0.0895829	0.30051	0.399	0.328	1	PAK5
0.0905996	0.469981	0.563	0.468	1	BEX1
0.0912801	0.242745	0.414	0.339	1	C18orf32
0.0914063	0.131192	0.595	0.551	1	MLLT11
0.0918024	0.949556	0.028	0.015	1	AC023282.1
0.091815	0.233686	0.049	0.039	1	RPRML
0.0920318	0.379357	0.275	0.209	1	GSTA4
0.0922784	0.361743	0.2	0.164	1	NYAP2
0.0924488	0.177948	0.619	0.603	1	CELF2
0.0933876	0.27455	0.254	0.208	1	MYO6
0.0934835	0.216754	0.394	0.35	1	SELENOW
0.0938611	0.378093	0.043	0.032	1	DPM2
0.0944672	1.09541	0.015	0.007	1	PITRM1-AS1
0.0947284	0.302512	0.349	0.291	1	CACNB4
0.0948335	0.393697	0.133	0.095	1	SEZ6
0.0949355	0.220873	0.364	0.316	1	TSPAN5
0.0956897	0.194453	0.413	0.361	1	PPA1
0.0958899	0.402022	0.051	0.035	1	AL162253.2
0.0959853	0.549785	0.034	0.024	1	DCAF15
0.0960527	0.110922	0.538	0.515	1	UCHL1
0.0962748	0.832372	0.015	0.009	1	C9orf116
0.0962931	0.124021	0.274	0.283	1	TRPM3
0.0965054	0.591364	0.02	0.013	1	DDX51
0.0968131	0.52425	0.017	0.012	1	NCKIPSD
0.0968918	-0.116455	0.034	0.035	1	ZNF444
0.0973065	-0.134752	0.307	0.302	1	NPAS3
0.097435	0.341386	0.047	0.031	1	POLR3K
0.0975094	1.08613	0.019	0.009	1	NT5M
0.0987228	0.134258	0.19	0.17	1	SSTR2
0.0988021	0.307019	0.087	0.068	1	AC092835.1
0.0993208	0.102074	0.458	0.434	1	TNIK
0.0994092	0.124071	0.037	0.034	1	ANKRD13B
0.0995342	-0.566898	0.029	0.042	1	MKRN2
0.100344	0.56905	0.083	0.054	1	2004-03-01
0.10095	0.399413	0.059	0.048	1	VSNL1
0.101051	-0.307489	0.092	0.112	1	PVT1
0.101364	0.14733	0.183	0.157	1	EEF1A2
0.101496	0.219396	0.03	0.026	1	ALPK1
0.101556	0.136609	0.117	0.097	1	AC092969.1
0.101967	0.234171	0.107	0.094	1	GABRB2
0.102327	-0.246579	0.025	0.029	1	ELMSAN1
0.102734	0.716895	0.017	0.011	1	PTGFR
0.10315	-0.652339	0.015	0.023	1	PHF24
0.103283	0.259688	0.074	0.059	1	SGTB
0.103583	0.243524	0.214	0.178	1	ANKRD44
0.103624	0.349163	0.019	0.014	1	FANCI
0.103717	0.121286	0.104	0.098	1	SH3PXD2A
0.103807	-0.161543	0.168	0.178	1	FAM171B
0.104232	0.716895	0.01	0.005	1	AC231981.1
0.104438	0.105461	0.258	0.225	1	ZNRF1
0.104654	0.568797	0.045	0.03	1	CYBA
0.104821	1.41733	0.015	0.005	1	PMFBP1
0.105173	0.270288	0.138	0.114	1	NAE1
0.105526	0.149006	0.35	0.324	1	PDE4B
0.106264	-0.645675	0.047	0.075	1	RRM1
0.106333	0.620219	0.064	0.04	1	PDIK1L
0.106549	0.117994	0.11	0.101	1	DRAXIN
0.106781	-0.167628	0.107	0.115	1	GLRX
0.107128	1.80436	0.01	0.002	1	HBQ1
0.107264	0.604001	0.102	0.068	1	ISLR2
0.107422	0.477087	0.433	0.342	1	CLSTN2
0.107767	0.468968	0.019	0.013	1	OPN3
0.108642	-0.520796	0.064	0.075	1	VGF
0.109397	0.334648	0.056	0.044	1	CAMKK2
0.109422	0.212385	0.425	0.383	1	SPIRE1
0.109677	0.511496	0.363	0.276	1	CHD3
0.110396	-0.147945	0.15	0.159	1	AP1S1
0.111473	0.696431	0.088	0.053	1	ATG3
0.111916	0.120528	0.191	0.164	1	GNAI1
0.112244	0.366878	0.175	0.135	1	STX6
0.112745	0.165653	0.13	0.114	1	GRM3
0.113876	0.638893	0.023	0.013	1	ZSCAN32
0.114553	0.601418	0.029	0.02	1	PLP2
0.115026	0.22469	0.054	0.048	1	ZSCAN30
0.116284	0.152111	0.225	0.2	1	PAPSS1
0.116413	0.683728	0.054	0.034	1	FBLL1
0.11653	0.109406	0.25	0.235	1	GNAO1
0.117014	0.3618	0.054	0.042	1	TRAF3IP2
0.117056	0.189965	0.114	0.095	1	NME3
0.117447	0.186381	0.067	0.059	1	SNRPA
0.117686	0.182238	0.13	0.117	1	BLOC1S2
0.117856	0.253923	0.046	0.038	1	IGLON5
0.118298	1.13193	0.015	0.006	1	IQUB
0.118618	0.585651	0.05	0.034	1	CHD5
0.119077	0.170001	0.158	0.136	1	DCUN1D5
0.119185	0.186381	0.043	0.037	1	BCL6
0.119399	0.97993	0.015	0.007	1	ZBTB48
0.119661	-0.150654	0.122	0.119	1	AC004160.1
0.120411	0.608211	0.333	0.246	1	PLXNA2
0.120535	0.319824	0.121	0.093	1	EPHA5-AS1
0.121137	0.198764	0.05	0.044	1	ENDOV
0.121159	0.258774	0.474	0.416	1	BCL11A
0.121422	0.139855	0.292	0.266	1	KCNQ3
0.121475	0.166229	0.307	0.299	1	TENM3
0.121536	0.174577	0.109	0.096	1	KIAA1324
0.121853	0.103655	0.241	0.209	1	ATP9A
0.121857	0.101559	0.06	0.055	1	SURF2
0.122845	0.562173	0.067	0.043	1	ZCCHC8
0.122899	0.146265	0.384	0.365	1	SNAP25
0.12316	-0.225772	0.048	0.054	1	GIGYF1
0.123483	0.174244	0.401	0.351	1	DDAH2
0.123663	0.108243	0.531	0.484	1	PSMA7
0.124076	0.22469	0.056	0.046	1	POLDIP2
0.124212	0.227692	0.11	0.099	1	BCL2
0.124696	0.125868	0.852	0.854	1	TMSB10
0.125559	0.205182	0.176	0.152	1	TCF20
0.125646	0.351246	0.066	0.048	1	MAPK8IP2
0.12598	0.378064	0.465	0.37	1	TMA7
0.126	0.75954	0.054	0.033	1	RASD1
0.126056	0.214089	0.446	0.382	1	TMEM161B-AS1
0.126418	0.857376	0.06	0.033	1	PTPMT1
0.126665	-0.136191	0.815	0.836	1	RPL15
0.126964	0.270547	0.405	0.335	1	XPR1
0.127918	-0.215991	0.096	0.103	1	PKIB
0.129091	-0.222393	0.212	0.237	1	DRAP1
0.129201	0.497582	0.032	0.024	1	AL596087.2
0.12921	1.4331	0.014	0.005	1	LINC02666
0.129422	0.416956	0.25	0.198	1	TCEAL2
0.129579	-0.283105	0.014	0.016	1	AL161772.1
0.129973	-0.224211	0.062	0.068	1	NAB1
0.130424	0.789045	0.05	0.027	1	STAT1
0.130596	0.261216	0.022	0.016	1	DNPEP
0.130906	0.203634	0.518	0.442	1	PTPRS
0.131587	0.588571	0.054	0.035	1	CDK5
0.13182	0.375805	0.283	0.239	1	MEG3
0.131963	0.52425	0.017	0.012	1	DHX37
0.132449	-0.41696	0.034	0.042	1	C5orf17
0.133705	0.964823	0.035	0.016	1	ANGPTL1
0.134199	0.162035	0.189	0.158	1	FAM110B
0.134854	0.433102	0.028	0.02	1	ZDHHC18
0.134924	0.392545	0.148	0.108	1	CTCF
0.13504	-0.274977	0.108	0.127	1	TMED2
0.13517	0.223081	0.06	0.052	1	GLRB
0.135307	-0.184541	0.066	0.073	1	SNN
0.136346	0.38432	0.068	0.05	1	ARF6
0.136993	0.378093	0.043	0.032	1	RNF113A
0.137228	0.269436	0.108	0.088	1	KLHL8
0.137439	0.230949	0.342	0.297	1	TMSB15A
0.138265	0.513362	0.019	0.013	1	CBX8
0.138319	2.13193	0.01	0.002	1	TMEM191C
0.138353	0.164354	0.073	0.064	1	SLC25A51
0.138359	0.614326	0.057	0.037	1	PUS7
0.138401	0.755323	0.312	0.274	1	CRABP1
0.138622	1.01855	0.044	0.028	1	SMOC1
0.138628	-0.114066	0.505	0.499	1	H2AFZ
0.139301	0.672952	0.061	0.038	1	MRPL38
0.139453	0.279032	0.212	0.179	1	GRIN2B
0.139649	-0.894539	0.021	0.035	1	BDNF
0.140165	0.716895	0.021	0.012	1	STUM
0.140588	0.106462	0.077	0.073	1	MCUR1
0.140639	0.349838	0.068	0.051	1	AGK
0.141305	0.398719	0.048	0.036	1	MIPEP
0.141351	0.563485	0.119	0.079	1	DISP3
0.141416	0.112824	0.015	0.013	1	BAG3
0.141493	0.185781	0.27	0.239	1	NEXMIF
0.141875	0.179238	0.228	0.194	1	PLCL2
0.142186	0.285738	0.056	0.042	1	PDZD4
0.142634	0.807498	0.072	0.041	1	RAB9B
0.14279	0.215558	0.136	0.112	1	FUNDC2
0.143138	0.196888	0.034	0.028	1	GPS1
0.14356	0.168388	0.279	0.247	1	TSPAN7
0.143691	0.176327	0.097	0.082	1	WASHC3
0.144237	-0.120046	0.082	0.08	1	LUZP1
0.144311	0.134427	0.232	0.209	1	PSMB7
0.144569	0.140986	0.218	0.186	1	GALNT1
0.144745	0.124553	0.039	0.037	1	GDPD5
0.145226	0.21391	0.109	0.09	1	ZZEF1
0.145312	-0.2717	0.076	0.09	1	RFK
0.145608	0.56905	0.078	0.058	1	GPR85
0.145688	0.115991	0.074	0.068	1	ENHO
0.148122	0.146063	0.486	0.411	1	PAK3
0.148537	0.104066	0.515	0.471	1	TMEM178B
0.148702	0.120962	0.083	0.073	1	PRPF38A
0.148717	0.441261	0.024	0.016	1	HRH2
0.148722	0.146499	0.218	0.192	1	GTF2H5
0.148987	0.269436	0.121	0.101	1	CRIP2
0.149036	0.317799	0.114	0.085	1	BRSK2
0.149127	0.28168	0.086	0.071	1	SH2D3C
0.149204	-0.11318	0.303	0.293	1	CYCS
0.149314	0.260517	0.104	0.086	1	PLEKHM3
0.149403	0.781933	0.36	0.281	1	TIAM2
0.149477	0.109433	0.762	0.763	1	RPL12
0.149665	0.196063	0.056	0.046	1	ZC3H4
0.150038	0.662447	0.032	0.02	1	DBNDD2
0.150097	0.235769	0.061	0.05	1	GGH
0.150814	0.198764	0.34	0.296	1	UBE2H
0.151175	0.160197	0.114	0.101	1	FRRS1L
0.151349	0.398854	0.138	0.102	1	CLIP3
0.151425	0.464353	0.827	0.789	1	RPS27
0.151436	-0.25381	0.116	0.128	1	CDC42EP3
0.151759	0.263384	0.067	0.055	1	ZNF117
0.151857	-0.373686	0.463	0.551	1	VIM
0.152451	-0.160722	0.3	0.305	1	VAPA
0.152569	0.99253	0.025	0.014	1	PTRH1
0.15286	0.293088	0.101	0.083	1	CSE1L
0.152935	0.12498	0.13	0.114	1	HRAS
0.153133	0.591364	0.027	0.017	1	NOC4L
0.153161	0.169407	0.016	0.014	1	CENPS
0.153519	0.151298	0.061	0.054	1	CASTOR2
0.153575	0.467868	0.087	0.061	1	ANAPC15
0.154251	0.394967	0.01	0.007	1	TEPSIN
0.155397	0.34292	0.319	0.254	1	CMIP
0.155782	-0.125276	0.094	0.092	1	AL513166.1
0.156054	0.249769	0.043	0.035	1	SRR
0.156128	0.128793	0.149	0.146	1	EPS8
0.156569	0.408773	0.04	0.028	1	COPS7B
0.156572	0.29043	0.277	0.233	1	FXYD6
0.157043	0.200344	0.326	0.291	1	KIF3A
0.157515	0.939288	0.017	0.009	1	SLC9A3R2
0.157612	0.447945	0.373	0.35	1	SLC44A5
0.157723	0.216073	0.14	0.127	1	ARL17B
0.158595	0.536323	0.019	0.011	1	LRRC75B
0.158661	0.630481	0.05	0.032	1	KIAA0513
0.158718	0.176327	0.09	0.082	1	MKRN3
0.158951	0.254029	0.147	0.117	1	CLVS1
0.15897	0.508787	0.072	0.049	1	UBE2L6
0.159119	0.283936	0.038	0.038	1	CSGALNACT1
0.15913	0.379262	0.124	0.091	1	L1CAM
0.159786	0.277325	0.182	0.139	1	KCNJ6
0.159817	0.301858	0.015	0.013	1	ADCK2
0.159843	-0.102532	0.032	0.034	1	PTCH2
0.160683	0.716895	0.014	0.009	1	PLP1
0.160694	0.203723	0.128	0.107	1	RNF146
0.160722	0.27949	0.118	0.093	1	LHFPL4
0.160852	0.492189	0.056	0.038	1	TRAPPC2B
0.161571	0.426116	0.048	0.04	1	SPANXA2-OT1
0.161655	-0.576836	0.039	0.057	1	NPHP3
0.161772	0.727784	0.079	0.046	1	PTPRE
0.162664	0.394967	0.029	0.023	1	NPB
0.162787	0.446248	0.068	0.047	1	TSBP1-AS1
0.162833	0.290362	0.076	0.064	1	HMGN4
0.162846	0.160933	0.138	0.118	1	SYT16
0.162969	0.46285	0.076	0.064	1	GALNT14
0.163596	-0.182703	0.075	0.079	1	ACTR3B
0.163797	-0.117519	0.233	0.24	1	BSCL2
0.16411	-0.310585	0.032	0.039	1	CCDC85C
0.164333	-0.115377	0.097	0.103	1	RAC3
0.164346	0.216249	0.141	0.117	1	ZNHIT3
0.164625	0.121286	0.028	0.025	1	STK16
0.164982	0.341386	0.015	0.009	1	AC004949.1
0.16513	0.634433	0.01	0.006	1	PIGZ
0.165401	0.129391	0.571	0.5	1	EEF2
0.165541	0.14704	0.079	0.071	1	LAGE3
0.166074	0.344926	0.01	0.008	1	CES4A
0.166118	0.135323	0.303	0.263	1	SEC11C
0.166347	0.501167	0.019	0.013	1	SFT2D3
0.166508	0.333567	0.028	0.021	1	TOB1
0.166516	-0.198121	0.366	0.376	1	PBX3
0.166644	0.48557	0.029	0.018	1	ZC3H3
0.166737	-0.115377	0.052	0.053	1	STAG3
0.167215	0.324578	0.041	0.032	1	SFXN3
0.167559	0.296678	0.087	0.069	1	EBNA1BP2
0.16774	0.758715	0.022	0.013	1	CHCHD4
0.167804	0.180842	0.05	0.044	1	TBC1D7
0.168012	0.396495	0.116	0.086	1	PDE4DIP
0.168014	0.228349	0.296	0.247	1	UBA6-AS1
0.168254	0.558198	0.024	0.015	1	AL807742.1
0.168285	-0.687075	0.159	0.244	1	COL1A2
0.168396	0.354325	0.181	0.137	1	TSPYL4
0.168404	0.349163	0.039	0.03	1	FOXG1-AS1
0.168481	-0.142606	0.337	0.341	1	NRN1
0.168621	-0.218334	0.11	0.122	1	LHX2
0.169008	0.184021	0.03	0.025	1	MIB2
0.169607	0.12238	0.262	0.22	1	ZFPM2
0.169828	0.418456	0.1	0.072	1	ARPC5L
0.170148	0.227564	0.213	0.179	1	C1QBP
0.170218	0.188516	0.063	0.053	1	RAB11FIP4
0.170416	-0.134403	0.112	0.12	1	AL031428.1
0.170864	0.439361	0.019	0.014	1	PDZK1
0.170869	0.475887	0.027	0.02	1	ARNTL
0.171134	0.326949	0.114	0.09	1	ST3GAL1
0.171781	0.277196	0.056	0.043	1	ZDHHC3
0.171812	0.215146	0.057	0.052	1	ITPR1
0.172051	0.568373	0.048	0.033	1	CLCN5
0.172169	0.346946	0.119	0.095	1	LEO1
0.172261	0.17209	0.462	0.394	1	MYCBP2
0.172547	0.176327	0.135	0.114	1	SYNDIG1
0.173003	0.60998	0.024	0.016	1	SENP8
0.173449	0.303235	0.236	0.189	1	ST6GAL2
0.17357	-0.134049	0.103	0.109	1	IRF2BPL
0.173886	0.280796	0.119	0.093	1	CCSAP
0.17402	0.727784	0.083	0.048	1	CHMP4B
0.174125	-0.776145	0.016	0.027	1	FOSL2
0.174353	2.10921	0.013	0.002	1	AC020661.3
0.174645	0.441261	0.024	0.016	1	BRI3BP
0.174789	0.266176	0.885	0.881	1	RPL41
0.175099	0.673306	0.101	0.061	1	CNTFR
0.175597	-0.108018	0.298	0.313	1	CD63
0.17561	0.248909	0.045	0.043	1	LPL
0.175655	0.18298	0.07	0.063	1	CALN1
0.17567	0.115445	0.037	0.032	1	TWF2
0.176014	0.564892	0.011	0.007	1	AK8
0.176155	0.519449	0.047	0.031	1	ATIC
0.176215	0.664428	0.017	0.01	1	AL391069.2
0.176329	0.227633	0.097	0.084	1	RAB6B
0.176344	0.144316	0.023	0.018	1	FREM2
0.177263	-0.190658	0.248	0.262	1	ATP1B3
0.177315	0.156132	0.379	0.34	1	PLPPR1
0.177877	0.189648	0.043	0.036	1	KANSL3
0.17803	0.371399	0.054	0.039	1	RNF41
0.178473	0.301858	0.107	0.086	1	IPO9-AS1
0.17863	0.251514	0.209	0.168	1	REEP1
0.17946	0.453861	0.031	0.023	1	DDX56
0.179596	0.114886	0.556	0.493	1	SKP1
0.179907	0.251933	0.041	0.035	1	CA12
0.180176	0.10116	0.096	0.09	1	GALNT18
0.180254	0.716895	0.03	0.017	1	GSG1L
0.180296	-0.126717	0.388	0.406	1	SNRPN
0.180605	0.223563	0.153	0.129	1	SCN3B
0.180654	0.510444	0.016	0.011	1	FAM153CP
0.180996	0.359573	0.096	0.069	1	ZRSR2
0.181732	0.128343	0.358	0.318	1	GABARAPL2
0.182002	0.304032	0.195	0.16	1	HK1
0.182029	0.159049	0.413	0.358	1	SLC25A6
0.182177	0.135499	0.164	0.148	1	CYFIP2
0.182238	0.295069	0.114	0.096	1	SPRED2
0.182724	0.227633	0.098	0.085	1	ASPHD1
0.183028	0.266234	0.414	0.369	1	GRIA1
0.183145	0.23873	0.168	0.141	1	ARFGEF3
0.183274	0.118981	0.809	0.742	1	BASP1
0.183747	-0.242463	0.021	0.026	1	B4GALT1
0.183999	0.750843	0.027	0.016	1	POMGNT1
0.184843	0.363258	0.023	0.016	1	AC009505.1
0.18496	1.7169	0.012	0.003	1	NPR2
0.185259	0.131933	0.026	0.024	1	ACOT9
0.185317	0.18153	0.405	0.361	1	H1FX
0.185663	0.476171	0.348	0.302	1	DAB1
0.185754	0.359343	0.041	0.028	1	SPICE1
0.186088	-0.244631	0.024	0.027	1	COG1
0.186137	0.320967	0.048	0.037	1	POP5
0.186176	-0.166291	0.099	0.114	1	FBLN1
0.186222	0.389601	0.101	0.077	1	WDR54
0.186728	0.191288	0.232	0.203	1	CACNA1A
0.186773	0.988197	0.039	0.02	1	NEDD4
0.186817	0.48243	0.074	0.053	1	NSMCE1
0.186943	0.229965	0.148	0.126	1	SH3GL3
0.187103	0.102954	0.147	0.141	1	OXR1
0.187367	0.156716	0.088	0.074	1	CACNG7
0.187383	0.374008	0.025	0.02	1	CTBP1-DT
0.187553	0.338384	0.066	0.053	1	DGKB
0.187598	0.138033	0.045	0.042	1	SNX7
0.188055	0.156807	0.096	0.083	1	APRT
0.188518	0.366398	0.046	0.035	1	NR3C1
0.188826	-0.205293	0.221	0.251	1	AGPAT4
0.188942	0.14733	0.183	0.164	1	ZCRB1
0.189047	0.20628	0.045	0.038	1	NIPA1
0.189637	0.322616	0.056	0.047	1	SCRG1
0.190129	0.345265	0.334	0.297	1	C1orf21
0.190295	1.96482	0.012	0.002	1	ARAP1
0.190368	0.287211	0.03	0.023	1	ANKRD45
0.190376	0.426554	0.095	0.071	1	TRIQK
0.19062	0.104556	0.107	0.099	1	TMEM59L
0.190651	-0.218974	0.057	0.065	1	DEGS1
0.190817	0.219396	0.032	0.026	1	ADCY3
0.190869	0.136272	0.07	0.059	1	EMD
0.191101	0.277301	0.194	0.172	1	ANO4
0.191186	-0.698142	0.01	0.017	1	AC245060.6
0.191356	0.248909	0.067	0.057	1	CYHR1
0.191399	0.264383	0.012	0.009	1	AP5S1
0.19144	0.256629	0.092	0.079	1	ABCC1
0.19162	0.180173	0.447	0.39	1	ZNF428
0.191649	0.118994	0.023	0.021	1	WRAP73
0.191649	0.11894	0.442	0.395	1	NDUFB11
0.191958	-0.200643	0.022	0.025	1	ATP2B1-AS1
0.192569	0.144049	0.287	0.259	1	PRKAR2B
0.192671	-0.253143	0.839	0.855	1	ACTG1
0.192806	0.124071	0.038	0.035	1	AC018730.1
0.193202	0.489485	0.024	0.017	1	TMEM44
0.193288	-0.331603	0.116	0.136	1	DUSP4
0.193531	0.136434	0.066	0.061	1	VPS26B
0.193642	-0.24563	0.024	0.027	1	EFEMP2
0.193801	0.30809	0.065	0.053	1	KCNN3
0.19438	-0.119324	0.121	0.125	1	TMEM181
0.194667	0.475887	0.014	0.009	1	AC004825.3
0.19472	0.38432	0.017	0.011	1	TCTN2
0.194956	0.235834	0.196	0.16	1	ESD
0.194958	0.209208	0.175	0.146	1	AKIRIN2
0.195468	0.135208	0.09	0.082	1	UBXN2B
0.195627	0.832372	0.025	0.013	1	C6orf52
0.196038	-0.156193	0.058	0.062	1	SLC5A4-AS1
0.19606	1.11899	0.023	0.01	1	TEX261
0.197915	0.457193	0.165	0.126	1	ACSL3
0.19811	0.400422	0.098	0.072	1	MTMR12
0.1982	0.134715	0.209	0.184	1	ATL1
0.198234	0.231468	0.041	0.035	1	AC006460.2
0.198318	0.219396	0.021	0.016	1	WNT3
0.198495	0.544835	0.176	0.12	1	PCDHGB6
0.198697	0.14753	0.019	0.016	1	SCUBE2
0.198771	0.339826	0.048	0.036	1	CAMKV
0.199152	0.510444	0.031	0.021	1	BAALC-AS1
0.19942	0.269597	0.334	0.28	1	U2SURP
0.199541	0.153352	0.389	0.344	1	CHCHD2
0.200015	-0.489556	0.008	0.011	1	CFAP300
0.200344	0.152994	0.116	0.101	1	CELF3
0.201169	0.604421	0.023	0.015	1	NFKBIB
0.201174	0.122803	0.804	0.757	1	TTC3
0.202038	-0.145601	0.035	0.036	1	ARHGAP10
0.202209	-0.155571	0.354	0.355	1	PIK3R3
0.202466	0.988197	0.043	0.02	1	ZNF585B
0.202643	0.270831	0.041	0.031	1	ERRFI1
0.202907	0.687749	0.029	0.017	1	ACSL6
0.203032	0.558633	0.309	0.232	1	MT-ND6
0.203365	0.419215	0.059	0.045	1	MPP2
0.204037	-0.147753	0.041	0.046	1	CCDC71L
0.2051	-0.859531	0.092	0.148	1	LGALS1
0.205203	0.326436	0.091	0.068	1	GOLGA8B
0.205653	0.264688	0.211	0.174	1	AP2M1
0.205891	0.512537	0.108	0.075	1	SPRED1
0.206129	0.173753	0.044	0.038	1	OSBPL5
0.206696	0.301858	0.029	0.023	1	DUSP3
0.206803	0.224888	0.414	0.37	1	ZEB2
0.207265	0.218293	0.061	0.055	1	AL596451.1
0.207278	0.646506	0.152	0.104	1	LRP8
0.207348	0.419509	0.052	0.039	1	KAT7
0.207413	1.7169	0.01	0.002	1	LINC02035
0.207571	0.301858	0.015	0.012	1	IGHMBP2
0.207613	0.215701	0.04	0.033	1	ITGA9-AS1
0.207694	-0.230504	0.799	0.786	1	ACTB
0.208045	0.411393	0.116	0.09	1	SERINC5
0.208091	0.664428	0.017	0.01	1	CYB561
0.208212	0.787285	0.012	0.006	1	AC010260.1
0.208448	0.290887	0.336	0.302	1	SCD5
0.208628	0.132846	0.26	0.229	1	CCND2
0.208742	0.258875	0.23	0.223	1	EFNA5
0.209282	0.128221	0.535	0.474	1	NDUFS5
0.209437	-0.534643	0.013	0.018	1	SLC35F6
0.209495	0.157468	0.012	0.01	1	SREBF2-AS1
0.209706	0.964823	0.012	0.005	1	MPV17L2
0.209751	0.642895	0.012	0.007	1	LINC02352
0.209768	-0.763731	0.026	0.046	1	FBXL18
0.209904	0.467308	0.233	0.177	1	ST8SIA1
0.210536	0.28458	0.052	0.042	1	GNAZ
0.210783	0.489089	0.093	0.06	1	SRGAP2B
0.210916	0.171461	0.068	0.058	1	ZFP82
0.211005	0.173901	0.387	0.348	1	NR2F1
0.21108	0.854399	0.011	0.006	1	PNP
0.211213	-0.108018	0.021	0.023	1	PRPS1
0.211869	1.46413	0.028	0.01	1	SATB2-AS1
0.212398	0.14316	0.027	0.024	1	UCP2
0.21281	0.478736	0.165	0.119	1	G2E3
0.213034	-0.248339	0.052	0.062	1	SYNGAP1
0.213103	0.214395	0.014	0.013	1	CLDN6
0.213161	0.375107	0.048	0.042	1	SV2B
0.213267	0.250719	0.06	0.051	1	PHF2
0.213553	1.48243	0.018	0.006	1	LINC02641
0.213742	-0.375617	0.093	0.114	1	ARL8B
0.214669	0.138359	0.046	0.042	1	CLDN12
0.214825	0.236269	0.131	0.108	1	ERGIC2
0.214883	0.595589	0.036	0.024	1	BTBD6
0.215012	0.301858	0.082	0.067	1	LONRF2
0.215405	-0.237662	0.077	0.091	1	AMD1
0.215464	0.781026	0.014	0.007	1	SULT1C4
0.215639	1.06085	0.021	0.009	1	EEF2KMT
0.215843	0.135899	0.225	0.22	1	TMEM163
0.21599	0.103918	0.01	0.009	1	MAPK12
0.21618	1.24296	0.045	0.019	1	HYOU1
0.216234	-0.103196	0.085	0.091	1	GMPS
0.21666	0.161197	0.052	0.045	1	RNASEH2B
0.216915	0.160502	0.018	0.016	1	NUSAP1
0.2171	-1.16763	0.005	0.016	1	AL356804.1
0.21725	0.854399	0.014	0.006	1	B3GALT1
0.218081	0.441888	0.125	0.089	1	ACLY
0.218343	0.519449	0.048	0.033	1	NRSN2
0.218365	-1.60503	0.003	0.011	1	AC010331.1
0.21888	0.18771	0.549	0.502	1	COX7A2
0.218902	0.256415	0.21	0.172	1	CEP85L
0.21902	0.231468	0.025	0.02	1	SLC1A6
0.219083	0.453861	0.015	0.011	1	TTYH2
0.219415	0.33298	0.101	0.081	1	ZFHX2
0.219456	0.185897	0.547	0.513	1	AKT3
0.219609	0.810005	0.02	0.011	1	AC016717.2
0.220218	0.181707	0.225	0.196	1	ADD2
0.220262	0.168803	0.207	0.189	1	EPHA7
0.220272	0.758715	0.021	0.013	1	SPIN2B
0.220492	0.199677	0.225	0.202	1	SHANK2
0.220624	0.551836	0.041	0.027	1	EFNA3
0.220632	0.184968	0.194	0.163	1	UBE2M
0.220868	0.456401	0.191	0.144	1	FRMD3
0.220874	0.163152	0.067	0.06	1	POLR3GL
0.220875	0.272795	0.11	0.087	1	HNRNPH2
0.221108	0.20628	0.046	0.038	1	SF3A2
0.221182	0.60998	0.015	0.01	1	HYMAI
0.222294	0.794898	0.012	0.006	1	MAFA
0.222382	0.194943	0.024	0.021	1	JPH3
0.222735	0.170107	0.407	0.373	1	C12orf57
0.222792	0.623786	0.018	0.011	1	ZW10
0.222839	0.190826	0.03	0.027	1	B4GALNT1
0.222927	-0.283105	0.014	0.016	1	CDCA4
0.223914	0.190826	0.015	0.013	1	PLCH2
0.223944	0.672041	0.061	0.038	1	MMGT1
0.224331	0.466917	0.019	0.013	1	LINC02607
0.224366	0.156082	0.806	0.789	1	RPL35A
0.224899	0.265516	0.062	0.05	1	METAP1
0.22517	0.602724	0.054	0.034	1	TRO
0.225193	0.494503	0.042	0.031	1	EPHB6
0.225353	0.404511	0.108	0.082	1	ALDH2
0.225559	0.37986	0.023	0.017	1	LINC01357
0.225583	0.119559	0.498	0.458	1	SRRM4
0.226001	0.373411	0.058	0.045	1	NHLRC3
0.2264	-0.128451	0.209	0.229	1	IL1RAPL1
0.226662	1.17633	0.013	0.005	1	AOAH
0.226864	0.301858	0.013	0.01	1	ASB6
0.22688	-0.102353	0.306	0.309	1	OCIAD1
0.22773	0.312998	0.184	0.147	1	EIF4EBP1
0.227829	-0.157574	0.023	0.025	1	SOCS5
0.228061	-0.505917	0.169	0.217	1	COL1A1
0.228253	0.48243	0.032	0.021	1	MTERF3
0.228445	0.152503	0.367	0.341	1	DSCAM
0.228939	0.579392	0.012	0.008	1	FAM229A
0.229149	0.198428	0.176	0.152	1	CDC5L
0.229301	0.104556	0.108	0.1	1	RAB3A
0.229606	0.948221	0.03	0.016	1	LINC02488
0.22968	1.2808	0.041	0.016	1	AC018541.1
0.229695	-0.347235	0.014	0.015	1	ACVR1C
0.229843	-0.117254	0.13	0.123	1	SCN2A
0.229878	0.105198	0.412	0.401	1	ENOX1
0.229942	0.301858	0.01	0.008	1	SOHLH2
0.230354	-0.264726	0.132	0.167	1	CREB5
0.23098	0.340332	0.036	0.027	1	OGFR
0.231399	0.256945	0.156	0.124	1	BCAS2
0.23142	0.269436	0.013	0.01	1	SMAD6
0.231553	-0.273257	0.092	0.109	1	TAF2
0.231833	-0.494609	0.023	0.032	1	ADAM32
0.232154	0.65918	0.052	0.031	1	AC013652.1
0.232263	0.234503	0.083	0.064	1	MMD
0.232463	-1.82367	0.006	0.023	1	PDLIM1
0.2325	1.17633	0.012	0.005	1	TMPRSS9
0.233241	0.358441	0.025	0.018	1	CIAO3
0.23327	-0.152318	0.09	0.101	1	PANK2
0.233457	0.446248	0.039	0.027	1	GPC1
0.233488	0.186245	0.403	0.348	1	HECTD4
0.233835	0.489485	0.051	0.036	1	RILPL1
0.233981	0.358441	0.093	0.072	1	TRAF3
0.233982	0.716895	0.057	0.035	1	UBQLN2
0.23399	0.42269	0.254	0.202	1	MEIS1
0.234329	0.172575	0.167	0.147	1	KDM4C
0.23442	0.601418	0.015	0.009	1	AC092803.1
0.234426	0.301858	0.019	0.015	1	TMEM121B
0.234846	0.16013	0.096	0.082	1	VKORC1L1
0.235138	0.103108	0.444	0.424	1	GNAQ
0.235231	1.01946	0.01	0.005	1	ERVMER61-1
0.235614	0.232816	0.095	0.079	1	EIF2AK2
0.235645	0.953934	0.02	0.009	1	MKS1
0.236111	0.360751	0.015	0.011	1	NPM2
0.236328	0.187642	0.25	0.225	1	HIVEP3
0.236332	2.2194	0.01	0.002	1	AC091729.3
0.236477	0.279209	0.267	0.218	1	RABAC1
0.23659	0.668801	0.062	0.043	1	MEGF11
0.236602	0.178163	0.458	0.382	1	SCG3
0.237273	0.804358	0.01	0.005	1	AF279873.3
0.237287	0.804358	0.01	0.005	1	AC139768.1
0.237615	0.186381	0.201	0.171	1	IDS
0.237656	0.302994	0.349	0.276	1	ZC3H15
0.237803	0.88682	0.011	0.005	1	TNFAIP8L1
0.238229	0.111396	0.225	0.198	1	PODXL2
0.238248	0.195358	0.077	0.068	1	BCR
0.238264	0.170099	0.245	0.215	1	LMO4
0.238433	-0.168088	0.155	0.167	1	SLC25A4
0.238921	0.283936	0.023	0.02	1	AC009961.1
0.239144	0.199837	0.071	0.062	1	ZDHHC15
0.239301	0.208566	0.839	0.826	1	RPL39
0.239589	0.716895	0.017	0.01	1	LINC00491
0.239639	0.716895	0.02	0.012	1	ADCYAP1R1
0.239913	0.489485	0.025	0.017	1	TFB2M
0.240116	0.121184	0.506	0.463	1	SLC8A1
0.240241	0.192233	0.103	0.087	1	GRK4
0.240778	-0.159056	0.331	0.358	1	ERH
0.241276	0.453861	0.019	0.013	1	MAFG-DT
0.241322	0.286591	0.088	0.071	1	ACYP1
0.241361	-0.742536	0.018	0.026	1	OTUD1
0.241494	0.274377	0.272	0.214	1	G3BP2
0.241605	0.285179	0.026	0.021	1	RCL1
0.241818	0.202322	0.036	0.03	1	CENPH
0.241987	0.267285	0.11	0.098	1	TMEM158
0.242331	0.470735	0.107	0.075	1	ZSWIM7
0.242616	0.424114	0.04	0.027	1	AC073475.1
0.242657	-0.259835	0.078	0.093	1	PNKD
0.242947	0.553397	0.015	0.009	1	AC112236.1
0.242992	0.23897	0.181	0.148	1	VPS8
0.243004	0.238242	0.36	0.313	1	KLF7
0.243701	-0.108018	0.022	0.022	1	FAM131B
0.243827	0.105461	0.198	0.178	1	CDKL5
0.244285	0.238336	0.378	0.326	1	KIFAP3
0.244772	0.319303	0.263	0.195	1	ZNF385D
0.245816	0.156052	0.568	0.522	1	NDUFA4
0.245997	0.222714	0.857	0.835	1	RPL6
0.246395	0.453861	0.012	0.009	1	FBXO6
0.24658	0.105251	0.147	0.13	1	PSME4
0.246644	0.307932	0.144	0.109	1	TMEM98
0.246709	0.529268	0.043	0.031	1	TEX2
0.246714	-0.192339	0.045	0.048	1	NTN1
0.246735	0.601418	0.014	0.008	1	AL589935.1
0.247039	0.14753	0.348	0.315	1	UNC79
0.247315	0.218802	0.189	0.159	1	CHST11
0.247719	0.135121	0.095	0.081	1	NAA20
0.248257	-0.112119	0.479	0.474	1	CDC42
0.24849	-0.12144	0.169	0.178	1	NDUFB6
0.2485	0.398624	0.189	0.137	1	NDUFS7
0.248518	0.149211	0.199	0.181	1	ARPC1A
0.248599	0.640274	0.032	0.018	1	PTX3
0.248711	0.112304	0.091	0.082	1	BID
0.248737	-0.113474	0.335	0.329	1	GPATCH8
0.248812	0.928399	0.026	0.014	1	GCHFR
0.248914	0.970652	0.019	0.009	1	ZNF239
0.249179	0.868898	0.012	0.005	1	RNF212
0.24923	0.167557	0.076	0.067	1	TRAPPC3
0.249256	0.252027	0.281	0.242	1	APBA1
0.249592	1.07304	0.037	0.018	1	AL139021.1
0.249666	0.257464	0.02	0.015	1	SYNJ2
0.249894	0.863737	0.019	0.01	1	USP51
0.249923	0.131933	0.015	0.013	1	NR4A1
0.250444	-0.469518	0.017	0.024	1	AC104964.1
0.250473	0.234744	0.111	0.091	1	GOLIM4
0.250507	0.434165	0.059	0.043	1	MRPS22
0.25056	0.50277	0.024	0.015	1	DGKG
0.250562	0.554999	0.385	0.277	1	SHTN1
0.25059	0.164606	0.294	0.255	1	SOGA3
0.250811	0.182163	0.456	0.394	1	DYNC1H1
0.250883	0.301858	0.06	0.047	1	TMEM242
0.250899	0.333052	0.117	0.09	1	CENPX
0.251282	1.18638	0.023	0.009	1	ZNF528
0.251578	0.182559	0.267	0.234	1	MEX3A
0.251752	0.574876	0.071	0.049	1	FBXO25
0.252082	0.427389	0.023	0.016	1	TSPYL5
0.252338	0.765805	0.033	0.02	1	AL445433.2
0.252363	0.599059	0.06	0.038	1	DIMT1
0.252425	0.172347	0.11	0.097	1	AMOTL1
0.25275	-0.17063	0.098	0.11	1	PPP2R2D
0.253096	0.328625	0.081	0.065	1	CERK
0.253273	-0.142471	0.194	0.204	1	UBA2
0.253322	0.145353	0.091	0.075	1	GNA12
0.253413	0.111174	0.087	0.076	1	TOMM70
0.253788	0.199603	0.394	0.349	1	PAK2
0.25461	0.288802	0.061	0.05	1	IFI16
0.255254	0.159118	0.079	0.068	1	CCDC43
0.255435	0.510444	0.016	0.011	1	ASB16-AS1
0.255497	0.264383	0.048	0.039	1	USP39
0.255874	0.25869	0.132	0.11	1	SCAMP5
0.256206	0.301858	0.013	0.01	1	TMEM54
0.25663	0.15644	0.526	0.488	1	CD24
0.256639	0.333567	0.014	0.011	1	SAMHD1
0.257041	0.394967	0.022	0.016	1	NRIP3
0.257091	0.283936	0.072	0.06	1	NNT-AS1
0.257359	-0.644441	0.081	0.114	1	PUDP
0.258038	0.179553	0.582	0.525	1	DYNLL1
0.258045	0.211004	0.064	0.053	1	SDHA
0.258147	0.146806	0.16	0.142	1	ZNF22
0.258489	0.109213	0.052	0.047	1	SDHAF3
0.258637	-0.283105	0.034	0.044	1	IKBKB
0.258716	0.478736	0.025	0.017	1	NUP43
0.258884	-0.182176	0.047	0.053	1	EIF4E3
0.259045	-0.806667	0.01	0.016	1	CMTM3
0.259164	0.216466	0.169	0.141	1	KIRREL3
0.259199	0.88682	0.01	0.005	1	MYH15
0.259258	-0.202763	0.123	0.125	1	PDGFC
0.259294	0.231746	0.362	0.311	1	BEX2
0.259358	-0.823673	0.006	0.012	1	AC005052.2
0.259409	0.301858	0.063	0.049	1	STX5
0.259634	0.24741	0.039	0.035	1	POLD3
0.259651	0.794898	0.012	0.006	1	POLM
0.259831	-0.640657	0.02	0.031	1	DIRAS1
0.260193	0.336841	0.352	0.272	1	NDUFA5
0.260242	0.243643	0.054	0.041	1	ENO4
0.260296	0.368972	0.028	0.018	1	TRIM16L
0.260402	0.188201	0.038	0.033	1	YKT6
0.260637	0.583629	0.019	0.013	1	ADCK1
0.260669	0.14753	0.049	0.047	1	B3GLCT
0.261101	-0.131102	0.036	0.036	1	TBC1D30
0.261137	0.338384	0.012	0.009	1	AC007325.4
0.261613	-0.169033	0.107	0.115	1	MSRB2
0.261943	0.494503	0.023	0.013	1	LETM2
0.262025	0.203773	0.121	0.105	1	OPTN
0.26231	0.237727	0.019	0.014	1	PCDH18
0.262597	0.104556	0.11	0.093	1	ZNF713
0.263118	0.297089	0.09	0.075	1	IDH3G
0.263274	-0.180795	0.241	0.266	1	ACTR2
0.263325	0.804358	0.052	0.03	1	AC245297.3
0.263371	0.29252	0.127	0.098	1	DOCK9
0.26346	-0.109223	0.285	0.286	1	NDUFAB1
0.263614	0.157468	0.071	0.063	1	AK6
0.263635	0.716895	0.01	0.006	1	NOXA1
0.263726	0.164354	0.092	0.078	1	JAK2
0.263758	-0.178768	0.054	0.059	1	C11orf95
0.263982	0.54697	0.01	0.006	1	CNTD1
0.264459	0.411087	0.077	0.061	1	SERPINI1
0.264487	0.758652	0.264	0.179	1	PTGDS
0.264521	0.310903	0.05	0.04	1	ELP5
0.26477	0.191434	0.083	0.07	1	MAPKAPK5
0.264848	-1.0421	0.008	0.016	1	SIRT4
0.2649	0.88682	0.011	0.005	1	ZNF284
0.26492	0.417335	0.025	0.017	1	PITPNM1
0.264944	0.973235	0.027	0.013	1	B3GNT2
0.265292	0.374008	0.077	0.06	1	ETFRF1
0.265299	0.188964	0.109	0.093	1	NAPG
0.265896	0.97563	0.023	0.012	1	COL19A1
0.266107	0.335805	0.054	0.04	1	PHF23
0.266186	-0.11209	0.196	0.173	1	EYS
0.266227	0.153535	0.192	0.164	1	SNX4
0.266267	0.106628	0.356	0.321	1	SPTBN1
0.266315	0.38432	0.015	0.013	1	TMCC3
0.266516	0.389321	0.032	0.024	1	CYB5R1
0.266592	0.939288	0.012	0.006	1	CKMT1B
0.26668	0.131933	0.019	0.018	1	RELL2
0.266862	-0.133079	0.141	0.145	1	ARHGAP44
0.266972	-0.125563	0.231	0.249	1	PSMD8
0.267054	-0.326389	0.086	0.094	1	CDH10
0.267084	-0.17063	0.166	0.18	1	CMPK1
0.26709	0.12432	0.189	0.177	1	RORB
0.267265	-0.100627	0.057	0.051	1	EDA
0.267328	-0.124784	0.208	0.207	1	RHEB
0.26743	-0.120833	0.056	0.064	1	E2F3
0.267708	0.356014	0.059	0.045	1	PNO1
0.267992	0.189266	0.092	0.079	1	CTDSPL
0.268205	0.928399	0.025	0.013	1	DPP10-AS1
0.268299	0.262864	0.043	0.032	1	AC034195.1
0.268574	0.196446	0.29	0.266	1	NLGN4X
0.269123	0.105461	0.045	0.039	1	IL17RD
0.269425	-0.118234	0.196	0.206	1	STXBP5L
0.269438	-0.392729	0.024	0.031	1	RRP1
0.26952	0.505391	0.023	0.016	1	GINS2
0.269526	-0.837694	0.02	0.035	1	CNNM4
0.269648	0.102185	0.039	0.036	1	ZNF551
0.269722	0.355708	0.14	0.107	1	CCNT2
0.270261	-0.241798	0.491	0.511	1	UBC
0.270525	1.39497	0.01	0.003	1	MIR155HG
0.270535	-0.45303	0.019	0.026	1	TRIM59
0.271221	0.499304	0.051	0.036	1	SHLD1
0.272231	0.244142	0.03	0.024	1	SH3GLB2
0.272372	0.162695	0.05	0.042	1	CARD19
0.272414	-1.67542	0.005	0.016	1	AL031772.1
0.272525	0.379123	0.101	0.075	1	ATP6V0D1
0.272973	0.671092	0.019	0.012	1	YDJC
0.273135	0.446538	0.159	0.115	1	CFAP36
0.273228	-0.237301	0.02	0.022	1	BRD3OS
0.273447	0.277557	0.323	0.253	1	INA
0.273534	-0.16281	0.032	0.034	1	SH3BP2
0.273878	0.26389	0.13	0.113	1	CCDC92
0.274311	0.124379	0.29	0.266	1	ATCAY
0.274334	0.186922	0.125	0.108	1	PPP2R3C
0.274413	0.716895	0.025	0.016	1	NSDHL
0.274461	-0.153701	0.273	0.292	1	GRIA4
0.274702	-0.168046	0.172	0.184	1	DGCR9
0.275043	-0.235276	0.054	0.066	1	PXYLP1
0.275375	0.212687	0.26	0.211	1	FAM107B
0.275473	0.178799	0.043	0.038	1	HAVCR2
0.275729	0.282152	0.281	0.239	1	NDUFB9
0.275867	0.276854	0.081	0.072	1	SLC8A3
0.276139	0.37986	0.022	0.017	1	AC008269.1
0.276614	-0.172698	0.402	0.39	1	RAPGEF2
0.276651	0.105938	0.034	0.028	1	NBL1
0.276693	0.459098	0.115	0.084	1	KIAA1586
0.276733	-0.108654	0.449	0.442	1	LDHA
0.276806	0.141781	0.061	0.054	1	PCNT
0.276885	1.26122	0.021	0.009	1	AC100830.1
0.277497	0.253396	0.102	0.084	1	ACTL6B
0.277835	-0.31442	0.138	0.145	1	MIR137HG
0.277885	0.202828	0.307	0.264	1	UBR5
0.278225	-0.193837	0.032	0.034	1	MREG
0.278459	-1.06071	0.008	0.018	1	SEPSECS
0.278657	-0.111152	0.057	0.058	1	SUN2
0.278719	0.301858	0.046	0.037	1	MCM7
0.278789	0.50277	0.032	0.022	1	AC006141.1
0.279155	-1.37057	0.01	0.022	1	AL158840.1
0.279216	1.23147	0.012	0.005	1	GRIP2
0.279318	0.88682	0.016	0.009	1	NT5DC3
0.279402	-0.129299	0.108	0.115	1	WSB2
0.279721	0.97993	0.03	0.015	1	ABCC10
0.280249	0.103918	0.032	0.03	1	COQ3
0.280518	0.241986	0.036	0.031	1	CDC23
0.281519	0.182559	0.036	0.03	1	AC092683.1
0.28166	0.14704	0.079	0.071	1	MIR3936HG
0.281787	0.116768	0.192	0.166	1	RGS17
0.281798	0.90954	0.01	0.005	1	AL450992.2
0.282077	0.343437	0.054	0.041	1	ARHGAP33
0.282166	-0.442583	0.046	0.064	1	FBXW2
0.282569	0.343437	0.054	0.044	1	ZFAND1
0.282755	-0.136263	0.112	0.119	1	LRRC40
0.282855	1.13193	0.014	0.006	1	AC007533.1
0.283067	0.583629	0.075	0.046	1	ZNF519
0.283538	0.264383	0.118	0.095	1	GNPTAB
0.283895	0.152111	0.056	0.048	1	PER3
0.283991	0.178799	0.045	0.038	1	PRR3
0.284051	0.673827	0.021	0.013	1	COQ6
0.284059	0.139427	0.12	0.102	1	RAB12
0.284301	0.124367	0.183	0.167	1	SINHCAF
0.284441	0.580834	0.056	0.037	1	SNX10
0.284546	-0.694419	0.036	0.051	1	HS3ST4
0.284861	0.14753	0.019	0.016	1	FBXL16
0.285181	2.10921	0.013	0.002	1	CXCL17
0.285956	0.431493	0.04	0.028	1	PHRF1
0.286174	-0.220641	0.142	0.145	1	ASPH
0.286307	0.468968	0.019	0.014	1	BAHD1
0.286406	0.261594	0.1	0.08	1	HMG20A
0.286418	0.52425	0.013	0.009	1	AC024560.5
0.286578	0.755369	0.045	0.027	1	LITAF
0.286699	0.196888	0.409	0.354	1	KMT2A
0.286713	0.11759	0.209	0.201	1	NDUFA12
0.286741	0.14316	0.109	0.095	1	COMMD7
0.286966	0.24939	0.048	0.041	1	MIR9-3HG
0.287146	-1.5055	0.003	0.01	1	AL161430.1
0.287185	-0.12264	0.012	0.011	1	CADM2-AS1
0.287247	1.26709	0.025	0.01	1	TMEM51
0.287312	0.771343	0.015	0.009	1	NEURL1B
0.287368	0.196505	0.52	0.448	1	COX6A1
0.287633	-0.129425	0.159	0.171	1	CAP2
0.287646	0.14523	0.134	0.122	1	RNF19A
0.287757	0.505391	0.012	0.008	1	AC048380.1
0.287764	0.384699	0.119	0.104	1	SCD
0.287804	0.176327	0.012	0.011	1	ADAMTS2
0.288092	0.104966	0.066	0.062	1	RANBP6
0.288202	-0.142047	0.227	0.224	1	ADGRL2
0.288296	0.141648	0.096	0.082	1	TIMM17A
0.288393	0.16263	0.216	0.193	1	MICU1
0.288414	-0.131102	0.06	0.065	1	SLC1A1
0.288419	0.202322	0.017	0.015	1	LINC00539
0.28843	0.15618	0.05	0.043	1	MBD4
0.288469	-0.283105	0.013	0.014	1	CAMK2A
0.288487	0.144616	0.662	0.574	1	NREP
0.288657	0.505391	0.048	0.032	1	PTDSS1
0.288822	0.421958	0.367	0.296	1	RGS7
0.28892	0.354325	0.044	0.035	1	PDSS1
0.289123	0.242964	0.021	0.017	1	AL513534.2
0.28949	0.114859	0.067	0.058	1	SPATA13
0.289517	0.540018	0.012	0.009	1	NPNT
0.289556	0.354325	0.026	0.02	1	SBF1
0.289576	0.248746	0.06	0.054	1	ARHGAP26
0.289684	0.339528	0.06	0.048	1	ZNF274
0.28982	-1.17619	0.008	0.02	1	VASP
0.290102	-0.188386	0.172	0.189	1	DANCR
0.290343	-0.374253	0.029	0.033	1	NR4A3
0.290896	0.171797	0.097	0.089	1	INAFM1
0.290898	0.214395	0.014	0.013	1	LINC00910
0.291457	0.197117	0.094	0.073	1	AC084361.1
0.291606	0.138722	0.045	0.039	1	BOLA2
0.291659	0.222131	0.112	0.093	1	EIF2S1
0.291721	-0.158606	0.154	0.163	1	KIF5A
0.292026	0.494503	0.022	0.013	1	AL160313.1
0.292185	-0.130458	0.151	0.159	1	GNB2
0.292304	0.330764	0.298	0.244	1	PDE1C
0.292371	2.34139	0.021	0.004	1	CLNK
0.293063	-0.110268	0.039	0.041	1	TRIAP1
0.293343	0.196586	0.112	0.098	1	ELMO1
0.293467	0.100224	0.015	0.013	1	ALDH1A2
0.293495	0.160442	0.737	0.708	1	NCAM1
0.293522	0.201811	0.198	0.181	1	CACNA2D3
0.293676	0.414867	0.046	0.035	1	MOSPD3
0.293818	0.250834	0.205	0.178	1	ZNF827
0.293928	0.634433	0.032	0.02	1	AC138123.1
0.293995	-0.128777	0.276	0.28	1	SENP6
0.294111	-0.283105	0.059	0.067	1	PCSK5
0.294226	0.250327	0.033	0.027	1	CDK5R2
0.29429	0.335025	0.041	0.033	1	UNC45A
0.294305	0.354325	0.035	0.027	1	FBXO46
0.294506	0.414333	0.036	0.027	1	TUB
0.294586	0.761289	0.021	0.012	1	FBXW9
0.294627	0.133352	0.196	0.173	1	GDAP1L1
0.294661	-0.336216	0.044	0.052	1	IKZF2
0.294787	0.367149	0.296	0.256	1	DNM3
0.294888	-0.283105	0.035	0.042	1	MAP3K14
0.295063	0.272906	0.139	0.111	1	PRKCI
0.295087	-0.205568	0.106	0.116	1	FHL1
0.295503	-1.76853	0.003	0.01	1	C1QTNF12
0.295836	0.607271	0.045	0.03	1	HEATR6
0.295987	0.178799	0.046	0.041	1	NUDT2
0.296152	-0.135006	0.052	0.055	1	TP53RK
0.296886	0.410234	0.137	0.101	1	CLK1
0.296958	0.192474	0.092	0.075	1	ERGIC1
0.29699	0.52845	0.054	0.035	1	PXMP2
0.297002	0.591364	0.012	0.009	1	AC026689.1
0.297031	0.216128	0.09	0.079	1	GTPBP4
0.297109	0.236578	0.494	0.425	1	COX6C
0.297225	0.591364	0.014	0.009	1	VPS18
0.297398	0.1801	0.371	0.318	1	TOP2B
0.297745	0.794898	0.011	0.006	1	CCDC81
0.297784	1.14985	0.015	0.007	1	LINC02284
0.298192	0.113248	0.11	0.098	1	CMC2
0.298376	0.110238	0.109	0.097	1	EEF1AKMT2
0.298674	-0.197713	0.053	0.061	1	GAMT
0.298981	0.120345	0.285	0.264	1	CCT3
0.299101	0.312054	0.09	0.069	1	GPATCH11
0.299112	-0.12753	0.223	0.214	1	CSMD1
0.2996	0.494503	0.053	0.035	1	SHOC1
0.299646	0.475887	0.014	0.009	1	KNDC1
0.299687	-0.327623	0.124	0.144	1	SCG2
0.299717	0.159414	0.095	0.087	1	GPR161
0.299984	-0.578561	0.01	0.013	1	AL133166.1
0.300029	0.117433	0.021	0.018	1	STOML1
0.300174	0.540018	0.014	0.009	1	AC109361.1
0.300355	1.24741	0.015	0.006	1	LINC01422
0.300888	-1.01751	0.054	0.075	1	ID1
0.300933	0.54697	0.01	0.006	1	DUSP15
0.301051	0.16296	0.118	0.102	1	FIBP
0.301073	0.426816	0.138	0.102	1	LINGO1
0.301162	0.540018	0.014	0.008	1	FBXO27
0.301411	0.184818	0.13	0.112	1	CDKN1B
0.301434	-0.124018	0.245	0.258	1	TLE5
0.301471	0.198764	0.049	0.042	1	PRKAA1
0.301725	0.24741	0.023	0.02	1	PEX5
0.301739	0.142029	0.141	0.125	1	SRGAP2
0.302115	0.673827	0.02	0.013	1	EPHX2
0.302205	-0.205102	0.024	0.027	1	STX1A
0.302284	0.202322	0.043	0.036	1	NLGN2
0.30235	-0.698142	0.035	0.058	1	MAP3K3
0.30247	0.35181	0.118	0.087	1	GRIPAP1
0.302557	-0.17063	0.051	0.057	1	F2R
0.30311	0.471783	0.016	0.011	1	AC110769.2
0.303235	1.03882	0.012	0.005	1	ITGB1-DT
0.303343	0.347341	0.217	0.168	1	RBFOX3
0.303378	0.311256	0.139	0.112	1	PCBP1-AS1
0.303573	0.325317	0.058	0.045	1	DMAC2L
0.303585	0.468968	0.019	0.014	1	THOP1
0.303653	-0.283105	0.026	0.029	1	GPD1L
0.303679	0.775789	0.015	0.008	1	RTKN
0.303934	0.234643	0.192	0.159	1	AVL9
0.304482	0.354325	0.034	0.027	1	NFE2L3
0.304586	0.148327	0.142	0.128	1	AMN1
0.304768	0.368972	0.014	0.01	1	TMEM129
0.305041	0.222627	0.524	0.484	1	ANKS1B
0.305144	0.118258	0.043	0.038	1	NXT1
0.305191	0.171461	0.045	0.042	1	KIAA0895
0.305347	0.10081	0.068	0.062	1	ZNF611
0.306023	0.413503	0.049	0.038	1	PPP1R14C
0.306111	0.14753	0.039	0.035	1	PEF1
0.306282	0.918529	0.013	0.007	1	TNFRSF25
0.306525	0.333373	0.366	0.311	1	CAMK4
0.306602	-1.45303	0.005	0.013	1	NRN1L
0.306612	0.797815	0.033	0.018	1	DTWD2
0.306802	0.170613	0.074	0.065	1	CCDC7
0.307148	1.86374	0.014	0.005	1	ABCB5
0.307654	-0.537206	0.053	0.082	1	CNTNAP4
0.307792	0.868898	0.051	0.027	1	CMTR1
0.307851	0.148484	0.156	0.137	1	PPM1B
0.308137	0.144989	0.094	0.082	1	RNF2
0.308168	0.257464	0.099	0.081	1	GRIK5
0.30829	0.336151	0.094	0.072	1	TRNAU1AP
0.308411	0.501167	0.019	0.013	1	NMNAT1
0.30844	-1.79768	0.004	0.013	1	TM6SF1
0.308533	0.280163	0.141	0.128	1	PTPN13
0.30877	0.440378	0.044	0.031	1	USP30
0.308858	0.113785	0.099	0.09	1	SARM1
0.309367	0.6614	0.065	0.04	1	NAP1L5
0.309373	0.510444	0.012	0.007	1	LGR5
0.309445	0.466917	0.023	0.016	1	ZNF142
0.30958	0.54697	0.01	0.005	1	AC097654.1
0.309583	0.103918	0.085	0.071	1	PUS7L
0.309589	0.101559	0.03	0.026	1	GGCX
0.31007	0.54697	0.02	0.013	1	CSPG5
0.310615	0.222131	0.027	0.022	1	TFPT
0.310744	0.131933	0.107	0.095	1	PPP6C
0.311218	-0.127369	0.121	0.136	1	FJX1
0.31126	0.194217	0.045	0.039	1	EDC3
0.311328	0.108086	0.046	0.042	1	DPY19L2
0.311384	0.12931	0.564	0.513	1	SETBP1
0.311824	0.374008	0.051	0.039	1	NECTIN1
0.312165	0.131933	0.087	0.078	1	NUP88
0.312181	-0.101266	0.047	0.049	1	AP002026.1
0.312278	-0.103781	0.136	0.148	1	ATP6V0E2
0.312939	-0.12297	0.153	0.159	1	GLRX5
0.313089	0.114415	0.613	0.553	1	DDX5
0.313163	0.137824	0.391	0.351	1	TSC22D1
0.313312	0.242964	0.101	0.093	1	ZFC3H1
0.314344	-0.39002	0.032	0.043	1	INTS3
0.314478	0.17169	0.144	0.121	1	HCFC1R1
0.314593	0.3204	0.296	0.244	1	UPF3A
0.314595	0.696431	0.085	0.053	1	ZNF44
0.314806	0.208309	0.396	0.348	1	PRDX5
0.314844	-0.208003	0.085	0.099	1	VMA21
0.315163	0.243578	0.181	0.148	1	TLE4
0.315267	0.394967	0.01	0.007	1	GHDC
0.315367	0.435124	0.032	0.023	1	EVC
0.315384	0.204083	0.104	0.085	1	PURG
0.315673	-0.287074	0.221	0.229	1	SLIT2
0.31584	-0.225961	0.063	0.071	1	RPS6KL1
0.315849	0.334808	0.186	0.151	1	VTA1
0.31587	0.135121	0.095	0.084	1	ASB8
0.315895	0.149855	0.58	0.521	1	PPIA
0.315897	0.388176	0.307	0.233	1	AAK1
0.31629	0.90132	0.012	0.006	1	THORLNC
0.316486	0.193333	0.105	0.091	1	KIF13A
0.316983	-0.162089	0.054	0.058	1	LRRC59
0.317049	1.11544	0.018	0.008	1	NOXRED1
0.317184	0.134171	0.113	0.099	1	SLCO3A1
0.317266	0.716895	0.034	0.02	1	HIST2H2AC
0.3173	0.257464	0.028	0.024	1	UBE2D4
0.317554	0.269436	0.042	0.033	1	PPT1
0.317637	0.262719	0.119	0.1	1	SUN1
0.318317	0.273513	0.224	0.179	1	SPAST
0.318391	0.420502	0.035	0.025	1	PCGF5
0.318591	0.22709	0.059	0.047	1	PHYKPL
0.318667	1.21166	0.015	0.008	1	RGS5
0.318865	-0.172922	0.042	0.049	1	JOSD1
0.318978	0.105938	0.066	0.06	1	RNF4
0.318996	-0.614948	0.037	0.051	1	NCAPD3
0.319016	-0.683643	0.015	0.025	1	IPPK
0.319176	1.02175	0.025	0.013	1	NGF
0.319538	-0.17348	0.026	0.028	1	CIPC
0.319832	0.121379	0.268	0.236	1	HOOK3
0.320506	0.183213	0.065	0.057	1	ZBED3
0.32063	0.279705	0.263	0.207	1	BCAS3
0.320667	-0.556123	0.015	0.021	1	GALK1
0.32067	0.427389	0.023	0.016	1	LINC01252
0.32069	0.52425	0.056	0.039	1	PRIMPOL
0.320776	0.252054	0.146	0.123	1	SGCB
0.321152	-0.105759	0.303	0.305	1	KLHL23
0.321177	0.391495	0.051	0.04	1	ATP8B2
0.321362	0.100224	0.017	0.016	1	AL133453.1
0.321557	-0.111833	0.074	0.077	1	RERG
0.321826	0.204656	0.229	0.203	1	FRY
0.321882	-0.207554	0.061	0.07	1	VPS26C
0.322109	0.283936	0.024	0.02	1	LRRC26
0.322181	-0.350219	0.026	0.033	1	HTRA2
0.322285	0.360751	0.077	0.06	1	MFSD6
0.322518	0.179238	0.037	0.032	1	RUNDC1
0.322574	0.177736	0.079	0.068	1	AC004797.1
0.32278	0.177869	0.073	0.061	1	GMFB
0.322821	0.360751	0.09	0.067	1	TRIM23
0.322915	1.26122	0.043	0.021	1	SERPINE3
0.322961	-0.143282	0.152	0.16	1	MFF
0.32319	0.261216	0.021	0.018	1	LINC00641
0.323259	0.261478	0.136	0.112	1	MPHOSPH10
0.32342	-0.141929	0.068	0.071	1	SLC5A3
0.323445	0.662447	0.027	0.018	1	GK
0.323501	-0.207156	0.05	0.055	1	PSMD10
0.323569	0.186381	0.034	0.03	1	MESP1
0.323829	-0.627059	0.016	0.023	1	KLHL25
0.323859	0.222957	0.103	0.086	1	MPHOSPH6
0.3239	0.287644	0.074	0.068	1	ANGPT1
0.324588	0.649781	0.012	0.007	1	SLC12A8
0.324799	0.131933	0.01	0.009	1	PPARGC1B
0.324835	0.222131	0.079	0.069	1	IQGAP1
0.324885	0.126771	0.056	0.051	1	KBTBD11
0.325296	0.106687	0.189	0.174	1	CEP290
0.325399	0.208016	0.691	0.64	1	YWHAE
0.325715	0.408773	0.064	0.049	1	KRBA2
0.325758	0.103918	0.114	0.105	1	ARL8A
0.325958	-0.180011	0.07	0.07	1	MTERF1
0.326058	0.140324	0.519	0.459	1	KMT2C
0.326156	1.12677	0.053	0.026	1	CFTR
0.326331	0.141393	0.03	0.027	1	ZFHX2-AS1
0.326498	-0.121824	0.063	0.067	1	MAPKBP1
0.326681	0.579392	0.025	0.016	1	NUDT12
0.326853	-0.366521	0.05	0.065	1	CD276
0.32687	0.388273	0.026	0.02	1	PER2
0.326882	-0.162089	0.054	0.057	1	MED30
0.326977	0.103918	0.01	0.009	1	KCNJ4
0.326979	0.487413	0.036	0.025	1	AC008443.1
0.327217	0.44272	0.025	0.02	1	NTF3
0.327241	0.204445	0.085	0.074	1	COIL
0.327488	-2.60503	0.001	0.01	1	LINC02233
0.327864	0.317288	0.057	0.044	1	AL157938.2
0.327875	0.347135	0.759	0.694	1	GPM6A
0.32821	-0.811484	0.024	0.048	1	CCN3
0.328282	0.490124	0.059	0.039	1	B4GALNT4
0.328667	-0.182176	0.087	0.095	1	PLPPR5
0.32874	0.334873	0.083	0.068	1	KIAA1217
0.328822	-0.283105	0.096	0.11	1	RSRP1
0.329164	0.444816	0.065	0.048	1	DTNBP1
0.329401	0.114085	0.141	0.132	1	SRM
0.329568	0.598251	0.021	0.014	1	SALL1
0.329574	0.139586	0.117	0.104	1	GLRX3
0.329718	0.146945	0.192	0.174	1	ZCCHC17
0.329739	-0.157574	0.015	0.016	1	IL17D
0.330088	0.240457	0.028	0.023	1	PLEKHG2
0.33016	0.215701	0.177	0.137	1	ZNF423
0.330435	0.12536	0.321	0.288	1	EIF1AX
0.330886	0.194217	0.042	0.038	1	CHROMR
0.330997	-0.374253	0.057	0.075	1	ARMC10
0.330999	0.479856	0.07	0.049	1	LDOC1
0.331036	-0.391629	0.081	0.1	1	TMX2
0.331072	0.48276	0.212	0.154	1	VLDLR-AS1
0.331218	1.58479	0.04	0.013	1	LINC00970
0.33136	0.133598	0.203	0.187	1	FBXL7
0.331368	1.65549	0.014	0.004	1	AC026471.1
0.332543	-0.108126	0.243	0.251	1	BEX4
0.333076	0.301858	0.026	0.02	1	MIS18BP1
0.333094	-0.117519	0.053	0.055	1	GGCT
0.333126	-1.45303	0.005	0.013	1	ZNF726
0.333188	-0.319941	0.072	0.089	1	DPF2
0.333221	0.271484	0.029	0.024	1	DTD2
0.333251	0.198022	0.042	0.035	1	WASHC5
0.333885	-0.235799	0.116	0.125	1	RNF115
0.333905	0.291874	0.127	0.106	1	PKIG
0.333906	0.453861	0.04	0.027	1	SGSM3
0.333921	0.211291	0.206	0.178	1	WDR47
0.333998	0.3618	0.106	0.082	1	TUT7
0.33411	0.642895	0.047	0.028	1	ADAMTS10
0.334266	0.387588	0.048	0.036	1	ZDHHC5
0.33431	0.268691	0.081	0.064	1	SPG21
0.334411	-0.324624	0.082	0.101	1	ATP13A3
0.334536	-0.272298	0.08	0.09	1	ACVR1
0.334573	0.301858	0.01	0.008	1	AC104134.1
0.334575	-0.100894	0.784	0.789	1	GAPDH
0.334576	0.24741	0.016	0.013	1	ZNF436-AS1
0.334588	0.376555	0.066	0.061	1	GRM8
0.334631	0.21259	0.089	0.075	1	ATMIN
0.334649	0.204872	0.269	0.225	1	RABEP1
0.335188	0.858914	0.039	0.021	1	KCTD10
0.335249	0.301858	0.023	0.017	1	DDX20
0.335395	0.250657	0.301	0.249	1	AL049828.1
0.335529	-0.115749	0.792	0.774	1	HSP90AA1
0.335761	0.57302	0.243	0.188	1	DCT
0.337118	-0.126135	0.121	0.126	1	ACTR1A
0.337218	0.570054	0.034	0.023	1	ERLIN2
0.337448	-0.118611	0.143	0.148	1	ATM
0.337613	0.413503	0.027	0.022	1	VSTM2L
0.337629	-0.204603	0.165	0.174	1	KHDRBS3
0.337868	-0.797678	0.008	0.015	1	JAKMIP3
0.338113	0.157468	0.036	0.032	1	PARD6A
0.338204	0.264958	0.118	0.095	1	ZNF277
0.338224	0.184674	0.083	0.067	1	GIT2
0.338278	0.120792	0.052	0.047	1	MAFG
0.338337	-0.531032	0.009	0.014	1	AC074117.1
0.338352	0.874437	0.018	0.009	1	AL021368.2
0.338375	0.23198	0.214	0.187	1	UGGT2
0.338725	-0.343646	0.043	0.05	1	BCAR3
0.338763	0.470255	0.037	0.026	1	LINC02693
0.338954	-0.319024	0.059	0.063	1	ADCY8
0.33904	0.229101	0.052	0.04	1	AL136298.1
0.339206	0.457375	0.085	0.062	1	THAP2
0.339395	0.239316	0.083	0.075	1	ZDHHC14
0.33949	-0.199518	0.14	0.151	1	FUT9
0.339513	0.678421	0.046	0.027	1	POP1
0.33954	0.163297	0.283	0.253	1	ATXN7L3B
0.339608	0.553397	0.015	0.008	1	MFSD2B
0.339628	0.435714	0.044	0.031	1	TGFB2
0.339649	0.1589	0.249	0.221	1	ZKSCAN1
0.339734	0.854399	0.014	0.007	1	CRTC2
0.340007	-0.229665	0.034	0.039	1	ABCB10
0.341275	0.252948	0.034	0.027	1	EIF1B-AS1
0.341282	0.180842	0.168	0.155	1	AKAP12
0.341335	0.148686	0.525	0.461	1	BICD1
0.34137	0.329413	0.197	0.16	1	KIAA1549L
0.341399	0.522574	0.13	0.086	1	LZTS1
0.341501	0.204445	0.079	0.067	1	GFOD1
0.341834	0.195729	0.081	0.07	1	ASRGL1
0.341852	0.413884	0.143	0.093	1	AC068931.1
0.341874	-0.283105	0.016	0.02	1	AC012063.1
0.341885	0.490043	0.194	0.133	1	ABCF1
0.341958	0.259423	0.041	0.032	1	G2E3-AS1
0.342119	-0.189995	0.041	0.042	1	ADAM12
0.342485	1.17633	0.021	0.008	1	LRRC29
0.343069	0.378244	0.136	0.101	1	HIKESHI
0.343155	1.07947	0.011	0.005	1	TAF1A-AS1
0.343421	-0.813619	0.011	0.02	1	ELK1
0.343555	0.32833	0.034	0.026	1	MYADM
0.343633	0.276983	0.068	0.055	1	MTUS1
0.343717	0.172575	0.057	0.047	1	ZC3H12B
0.344286	0.430591	0.026	0.018	1	AMACR
0.344534	0.216713	0.207	0.171	1	SLC22A23
0.344571	0.122534	0.162	0.154	1	JAM3
0.344629	1.80436	0.01	0.002	1	SLC29A1
0.344825	0.273289	0.042	0.031	1	RNF217-AS1
0.345053	0.184674	0.039	0.033	1	ABHD15-AS1
0.345273	-0.119606	0.033	0.037	1	PIM3
0.34539	0.213321	0.53	0.479	1	CRMP1
0.345439	0.248797	0.11	0.09	1	PCP4
0.345751	0.54697	0.02	0.012	1	TBCCD1
0.345794	0.230067	0.087	0.075	1	HAUS1
0.345854	0.232862	0.175	0.148	1	NCAN
0.346207	0.37986	0.024	0.017	1	C3orf67-AS1
0.346241	0.250019	0.07	0.061	1	NPTX1
0.34635	0.716895	0.023	0.015	1	SATL1
0.346495	0.152994	0.11	0.104	1	ACOT7
0.346737	0.308725	0.4	0.331	1	AP2B1
0.346868	-0.153822	0.129	0.137	1	MPRIP
0.346994	-1.11318	0.005	0.012	1	THAP10
0.347033	-0.993598	0.006	0.013	1	AC008728.1
0.347037	0.223855	0.05	0.042	1	ZNF318
0.347042	0.406555	0.031	0.024	1	E4F1
0.347142	0.125535	0.174	0.153	1	CNPY2
0.347157	0.102549	0.1	0.088	1	CCDC85B
0.34718	0.169407	0.096	0.086	1	UBR4
0.347191	0.18909	0.209	0.175	1	DENND4A
0.347424	0.144023	0.363	0.303	1	DNAJB6
0.34769	-1.09046	0.007	0.015	1	ZNF17
0.347821	0.237727	0.021	0.017	1	NPM3
0.348317	0.259423	0.24	0.195	1	SBK1
0.34845	-0.12264	0.012	0.013	1	TFE3
0.348482	-0.143702	0.09	0.1	1	AK9
0.348556	-0.439224	0.021	0.029	1	ATG16L1
0.348723	0.190826	0.124	0.117	1	TMEM132B
0.34877	-0.263609	0.177	0.199	1	BTRC
0.348791	0.131933	0.063	0.057	1	PLS1
0.34902	0.278774	0.019	0.016	1	TIGD1
0.349057	-0.605033	0.028	0.042	1	SLC25A25
0.34935	-0.223067	0.219	0.233	1	IQCJ-SCHIP1
0.349679	-0.269684	0.065	0.074	1	IER5
0.349824	0.154208	0.348	0.317	1	ZEB1
0.349912	0.169407	0.032	0.027	1	USP20
0.350031	0.296787	0.09	0.072	1	GART
0.350559	0.16993	0.441	0.376	1	LINC01578
0.350718	0.186049	0.345	0.306	1	SRRM1
0.350735	0.601418	0.027	0.016	1	MOXD1
0.350938	0.267092	0.05	0.041	1	AC011092.2
0.350998	0.214395	0.159	0.135	1	TSTD2
0.351025	0.90954	0.01	0.004	1	GSEC
0.351415	0.314797	0.033	0.027	1	C2orf80
0.351517	0.549439	0.076	0.052	1	SNX32
0.351645	0.22923	0.218	0.181	1	PSMD14
0.351741	0.260339	0.087	0.072	1	PKN1
0.351827	-0.421587	0.136	0.169	1	FNDC3B
0.35192	-0.102773	0.235	0.236	1	TXNL1
0.351943	-0.254816	0.048	0.057	1	IFI6
0.352023	-0.151461	0.101	0.111	1	ADGRA3
0.352064	0.673827	0.041	0.026	1	ZNF316
0.352126	0.301858	0.011	0.009	1	AC025887.2
0.352276	0.53168	0.09	0.061	1	ARHGEF2
0.35244	0.206838	0.564	0.485	1	MAPK8
0.352752	-0.106832	0.35	0.367	1	RMST
0.352979	0.157468	0.071	0.062	1	TMEM126B
0.353073	0.199978	0.072	0.062	1	CCDC30
0.353384	0.671092	0.036	0.024	1	DNAH6
0.353468	1.30186	0.017	0.006	1	PARD6G-AS1
0.353964	0.16013	0.096	0.083	1	SNX1
0.354256	0.169407	0.016	0.013	1	PBLD
0.354342	1.48243	0.01	0.002	1	HAND2-AS1
0.354489	0.346527	0.042	0.038	1	STAC
0.354515	0.231468	0.019	0.015	1	AF127577.2
0.3548	0.494503	0.052	0.033	1	NPTXR
0.354872	1.14316	0.026	0.012	1	MPI
0.354915	-0.283105	0.056	0.069	1	AL139317.5
0.355123	0.280344	0.425	0.354	1	YWHAG
0.355353	-0.131102	0.063	0.064	1	KDSR
0.355665	-0.156348	0.059	0.064	1	RAB31
0.356179	0.499304	0.02	0.015	1	PCAT4
0.356266	0.88682	0.016	0.009	1	HBEGF
0.356471	0.348096	0.826	0.799	1	RPL37
0.356786	-0.797678	0.012	0.021	1	ZNF829
0.356807	-0.520144	0.017	0.025	1	SLC35B2
0.357488	-0.393288	0.04	0.051	1	GTF3C4
0.357698	0.388663	0.085	0.067	1	DNAJC13
0.357739	0.464129	0.03	0.02	1	MKRN2OS
0.357822	2.62379	0.015	0.002	1	KRT31
0.357851	0.213463	0.112	0.093	1	MAPK8IP3
0.358066	0.182559	0.036	0.029	1	SLC25A40
0.358094	0.231468	0.036	0.031	1	ABCB9
0.358163	1.06267	0.039	0.016	1	ACD
0.358447	0.182559	0.036	0.031	1	TDP1
0.35862	0.164354	0.019	0.015	1	ZNF614
0.358683	0.367311	0.065	0.051	1	AC026341.1
0.358732	-0.12264	0.071	0.075	1	CCDC126
0.35877	0.660312	0.03	0.02	1	AC138649.1
0.358808	1.45386	0.011	0.004	1	CSF1R
0.359548	0.618331	0.061	0.04	1	AL162231.1
0.359593	0.241986	0.108	0.09	1	HCG18
0.359667	0.329413	0.116	0.088	1	TMEM14A
0.359675	0.197521	0.462	0.41	1	PCSK1N
0.359704	0.25975	0.175	0.14	1	CAB39
0.359865	0.137535	0.178	0.162	1	NXN
0.359877	0.475887	0.014	0.009	1	AL355999.1
0.360026	-0.167628	0.032	0.037	1	AADAT
0.360066	-0.315969	0.126	0.148	1	VKORC1
0.360111	-0.347235	0.028	0.034	1	ADAT1
0.360501	0.297356	0.189	0.148	1	NAA35
0.360655	0.607271	0.045	0.031	1	INSYN2A
0.360715	-0.11318	0.017	0.017	1	ZBTB24
0.360782	0.241316	0.064	0.055	1	SDHAF2
0.360809	-0.119606	0.017	0.018	1	FOXJ2
0.360836	0.16291	0.484	0.424	1	SMYD3
0.360874	0.397435	0.073	0.052	1	S100PBP
0.361102	0.285629	0.103	0.082	1	GJA1
0.361242	0.100742	0.538	0.52	1	MAGI2
0.361277	0.272795	0.103	0.086	1	NARS2
0.361372	0.500084	0.047	0.031	1	CCDC127
0.361651	0.157468	0.023	0.02	1	CARMIL3
0.362046	0.363258	0.087	0.069	1	TP53I11
0.362075	1.21166	0.019	0.008	1	SPOUT1
0.362566	0.466087	0.049	0.035	1	ADPRHL2
0.362743	0.391495	0.052	0.038	1	SELENOO
0.362755	0.169407	0.036	0.035	1	STARD13
0.362962	-0.153822	0.063	0.071	1	GNG10
0.363426	-0.283105	0.014	0.015	1	AC022101.1
0.363453	0.716895	0.011	0.005	1	MRVI1-AS1
0.363736	0.17753	0.093	0.082	1	LRRC4B
0.363946	1.15747	0.024	0.009	1	ZCCHC4
0.363967	0.128028	0.149	0.134	1	PSMD2
0.364042	0.263638	0.092	0.075	1	FASTKD1
0.364364	0.787285	0.013	0.007	1	CENPA
0.364478	0.240457	0.041	0.035	1	SCARB1
0.36475	0.164354	0.024	0.023	1	AL445123.2
0.364854	0.145739	0.022	0.02	1	SNX11
0.364939	-0.122214	0.107	0.115	1	STK17A
0.36503	0.265789	0.088	0.076	1	NUAK1
0.365742	0.104297	0.176	0.156	1	SLAIN2
0.365811	0.115991	0.07	0.063	1	ATP1B2
0.365834	-0.207817	0.036	0.042	1	ANKRD39
0.366079	0.164457	0.612	0.566	1	CCSER1
0.366178	-1.00893	0.015	0.029	1	THBS2
0.366503	0.515261	0.024	0.016	1	FAM133A
0.36684	0.227857	0.036	0.031	1	THAP9-AS1
0.366909	0.152281	0.072	0.063	1	SPOPL
0.366972	0.126286	0.053	0.046	1	C19orf12
0.367041	0.339091	0.099	0.071	1	MAPRE3
0.367048	-0.121824	0.127	0.141	1	COPS6
0.367473	0.12862	0.091	0.084	1	TIMMDC1
0.367582	0.268898	0.328	0.29	1	MARK1
0.36779	1.59136	0.018	0.006	1	LAYN
0.368013	0.664428	0.042	0.028	1	ATF3
0.368146	0.24741	0.041	0.033	1	NBN
0.368326	0.390085	0.036	0.027	1	PLBD2
0.36835	-0.371641	0.048	0.061	1	ITFG2
0.368378	0.205642	0.343	0.298	1	BTF3L4
0.368402	0.256261	0.102	0.091	1	CCDC85A
0.368494	0.269436	0.056	0.044	1	DNAJC17
0.369512	0.174199	0.147	0.128	1	BAZ1A
0.369838	0.180202	0.137	0.119	1	ANAPC10
0.369952	0.150245	0.07	0.042	1	AL157944.1
0.370051	-0.249938	0.056	0.062	1	ZNF583
0.37008	0.220133	0.074	0.071	1	GFRA1
0.370148	-0.605033	0.019	0.03	1	TSPYL2
0.370208	-0.25381	0.168	0.189	1	NR2F2
0.370296	0.24741	0.016	0.013	1	CIP2A
0.370646	0.12736	0.066	0.056	1	MTURN
0.370703	0.161377	0.08	0.068	1	AP3S2
0.370761	0.104	0.542	0.485	1	APP
0.370824	0.259423	0.201	0.165	1	ZNHIT1
0.371344	0.88682	0.011	0.005	1	AP002748.4
0.371379	-0.17063	0.05	0.05	1	AGBL3
0.371436	-0.206869	0.076	0.088	1	EMC10
0.371573	0.145739	0.043	0.038	1	SNAP23
0.371748	0.394967	0.015	0.011	1	DAGLA
0.371783	0.238848	0.032	0.025	1	RASA3
0.371913	0.507571	0.112	0.086	1	EYA2
0.371945	0.136325	0.188	0.17	1	ERP29
0.372259	0.278774	0.087	0.071	1	DNAJC3
0.372679	0.122152	0.03	0.026	1	TUBD1
0.372989	0.220064	0.114	0.097	1	ITGB1BP1
0.372999	-0.109075	0.056	0.057	1	MAML1
0.373061	0.239316	0.05	0.04	1	LINC01089
0.373082	0.199003	0.229	0.203	1	ST6GALNAC3
0.373485	0.123109	0.099	0.086	1	HGSNAT
0.373587	0.184674	0.041	0.035	1	GPRIN1
0.373625	0.269436	0.027	0.023	1	TRMT5
0.373711	0.41524	0.052	0.038	1	NOCT
0.373989	-1.49121	0.015	0.019	1	TLL1
0.374045	0.286261	0.028	0.023	1	DVL2
0.374077	0.48243	0.021	0.014	1	SPRED3
0.3741	0.235297	0.504	0.442	1	PKIA
0.374322	0.435482	0.079	0.057	1	ELOVL5
0.374338	0.105938	0.128	0.111	1	COX10-AS1
0.37434	0.173274	0.202	0.171	1	ATAD2B
0.374344	0.127751	0.8	0.782	1	TUBA1A
0.37456	0.113966	0.081	0.076	1	UBE4A
0.374689	0.168002	0.066	0.058	1	RNF114
0.374733	0.404951	0.017	0.012	1	LRRTM1
0.374868	0.73859	0.041	0.025	1	NAT9
0.375072	-0.2717	0.075	0.089	1	LIMS1
0.375106	0.156275	0.155	0.137	1	JPH4
0.375129	0.116503	0.077	0.07	1	TBC1D14
0.375193	0.333567	0.044	0.034	1	TADA1
0.375281	-0.675422	0.019	0.024	1	GABRG3-AS1
0.375762	0.607175	0.44	0.34	1	PABPC1
0.375784	0.239701	0.249	0.214	1	PCCA
0.375788	0.453861	0.029	0.023	1	LINC02018
0.375988	0.179662	0.216	0.186	1	CLIP1
0.376063	0.104966	0.131	0.111	1	GOLPH3
0.376163	0.120437	0.15	0.134	1	RTL8C
0.376184	-0.115377	0.05	0.049	1	TWISTNB
0.376346	0.340041	0.082	0.066	1	YPEL3
0.376418	0.205782	0.468	0.416	1	HNRNPDL
0.376647	0.26791	0.074	0.065	1	SLC7A1
0.376711	0.487413	0.036	0.026	1	CUTC
0.376845	-0.129071	0.05	0.052	1	NOL3
0.37691	0.868898	0.037	0.018	1	TOR1AIP1
0.376936	0.182559	0.018	0.015	1	AMPD2
0.377132	-0.243576	0.023	0.027	1	DDX25
0.377211	0.584792	0.045	0.029	1	CCNJ
0.377231	0.213463	0.111	0.097	1	FAM50A
0.377382	0.172778	0.122	0.106	1	SV2A
0.377486	1.7169	0.01	0.002	1	AL353743.2
0.377553	0.181564	0.126	0.108	1	UBA1
0.378003	0.494503	0.014	0.01	1	KLF8
0.378007	-0.116612	0.816	0.823	1	TPT1
0.378104	0.201553	0.216	0.188	1	KIAA1549
0.378405	0.447288	0.045	0.033	1	GCLC
0.378554	-0.950529	0.01	0.02	1	SAMD10
0.378702	-0.225002	0.047	0.054	1	CEP83
0.378857	0.42261	0.083	0.061	1	PAAF1
0.378869	0.268538	0.066	0.055	1	IRGQ
0.378992	0.844651	0.037	0.018	1	HDAC1
0.379087	0.115648	0.195	0.171	1	SF3B2
0.3793	-0.157305	0.478	0.441	1	EXOC4
0.379312	0.516597	0.057	0.04	1	COX10
0.379357	0.12498	0.086	0.079	1	CELSR2
0.37957	-0.283105	0.064	0.079	1	PSMD9
0.379705	0.301858	0.06	0.047	1	RCAN3
0.379706	0.209935	0.023	0.02	1	MORN1
0.380252	-1.2831	0.005	0.013	1	AC026356.1
0.380394	0.317799	0.055	0.043	1	KIT
0.380426	0.215418	0.138	0.125	1	PDZRN3
0.380468	0.280081	0.148	0.123	1	FDFT1
0.380739	-0.935181	0.008	0.016	1	DOCK5
0.38115	0.453861	0.019	0.013	1	AC009501.3
0.38121	-0.402404	0.069	0.091	1	B3GALNT2
0.381231	-0.194667	0.1	0.106	1	TMEM196
0.381681	-0.149087	0.075	0.082	1	CYB5A
0.381839	0.141583	0.126	0.11	1	GLOD4
0.381867	0.202322	0.017	0.015	1	KIAA1522
0.381916	0.363258	0.022	0.017	1	FCGRT
0.381968	0.118709	0.11	0.104	1	AIMP1
0.382135	0.366511	0.153	0.119	1	ZFP91
0.382152	0.800311	0.056	0.031	1	ZNF189
0.382249	0.88682	0.011	0.005	1	NEIL1
0.382263	0.131933	0.037	0.032	1	AC084198.2
0.382422	0.868898	0.012	0.005	1	CD83
0.382456	-0.100241	0.072	0.071	1	STK3
0.382772	0.147945	0.094	0.079	1	ZBTB8A
0.382908	-0.234525	0.093	0.108	1	GTF2B
0.383234	0.140107	0.036	0.029	1	AC044781.1
0.383387	0.637168	0.106	0.061	1	CHGA
0.383394	0.250327	0.054	0.046	1	AC008415.1
0.38345	0.90954	0.01	0.005	1	AP5B1
0.383483	-0.283105	0.01	0.013	1	GUCD1
0.383552	0.387434	0.088	0.069	1	AGBL4
0.38396	0.127083	0.123	0.109	1	LRRC28
0.38399	0.101236	0.077	0.069	1	FAM193B
0.383999	0.18494	0.116	0.105	1	ZC3H12C
0.384027	0.120688	0.316	0.294	1	SARAF
0.384123	0.118994	0.043	0.035	1	TAGLN2
0.384168	-0.259646	0.039	0.044	1	ATG101
0.384179	0.386747	0.021	0.016	1	BX664615.2
0.384428	0.196063	0.028	0.025	1	YIPF1
0.38454	0.121919	0.201	0.178	1	PPME1
0.384547	0.265594	0.305	0.255	1	PNN
0.384662	0.109111	0.496	0.457	1	RUNX1T1
0.385015	-0.333145	0.052	0.064	1	SRSF12
0.385142	0.103918	0.086	0.078	1	ZNF791
0.385145	0.318931	0.053	0.041	1	WDR25
0.38519	0.317539	0.115	0.087	1	CEP162
0.385287	0.427876	0.402	0.321	1	CCDC112
0.385646	0.32019	0.263	0.229	1	PARD3
0.385675	-0.283105	0.01	0.011	1	CDK1
0.385687	-1.05362	0.01	0.021	1	ZNF350-AS1
0.385807	0.148933	0.133	0.12	1	OTX2
0.38588	-0.942068	0.011	0.02	1	SLC9C2
0.385907	0.475887	0.028	0.02	1	AC090114.2
0.386218	-0.116455	0.034	0.035	1	METTL22
0.38632	-0.370568	0.01	0.012	1	AL391684.1
0.386613	0.276323	0.179	0.148	1	PSMD12
0.38679	0.161377	0.083	0.072	1	AATF
0.386791	-0.215991	0.041	0.047	1	OXA1L
0.387017	0.398719	0.048	0.035	1	ZFR2
0.387069	0.15618	0.051	0.044	1	STX17
0.387102	1.30186	0.013	0.005	1	AP001372.2
0.387494	-1.21599	0.006	0.016	1	PRRT3
0.387711	0.32833	0.034	0.027	1	RFXAP
0.387898	2.30186	0.01	0.002	1	LDB3
0.387972	-0.412388	0.02	0.027	1	FAM3A
0.388096	0.494503	0.054	0.035	1	NUBP1
0.388287	0.271863	0.074	0.061	1	TENT4A
0.388657	0.357353	0.034	0.026	1	ZNF749
0.388675	0.31027	0.044	0.039	1	AC009899.1
0.3887	0.367381	0.121	0.099	1	CASP3
0.388716	0.42261	0.084	0.062	1	C11orf74
0.38883	-0.179269	0.045	0.049	1	CASP2
0.388851	-0.197375	0.033	0.037	1	POLR2M
0.388984	-0.524113	0.021	0.029	1	RPL39L
0.38926	0.151298	0.06	0.051	1	L3MBTL3
0.389363	0.214922	0.093	0.086	1	MMP24OS
0.389734	-0.75259	0.023	0.034	1	SPON2
0.389763	0.764201	0.019	0.011	1	TRIM62
0.389816	0.154301	0.081	0.071	1	SLC25A11
0.390029	-0.387213	0.065	0.068	1	GABRG3
0.390097	1.22591	0.015	0.009	1	LINC02755
0.390269	0.182559	0.018	0.013	1	CHAF1A
0.390311	0.576919	0.143	0.103	1	ICA1L
0.390402	-0.283105	0.01	0.014	1	RASSF9
0.390468	-0.180011	0.036	0.038	1	RAP2B
0.390471	1.0064	0.014	0.006	1	MOCS3
0.390518	0.256669	0.194	0.162	1	CSNK2B
0.390562	0.151019	0.272	0.247	1	WDPCP
0.390565	0.173409	0.15	0.129	1	DHX15
0.390752	0.406555	0.032	0.024	1	GTF2H2C
0.390785	0.704789	0.189	0.13	1	SGCD
0.39081	2.09541	0.012	0.002	1	SAMD12-AS1
0.391196	-0.273519	0.094	0.105	1	AZI2
0.391403	1.65549	0.012	0.004	1	BMP2
0.391433	0.301858	0.148	0.122	1	APOE
0.391595	0.148383	0.092	0.077	1	MSL1
0.39181	-0.250127	0.108	0.119	1	PMEPA1
0.39182	0.660312	0.015	0.009	1	GALNS
0.391912	-0.214573	0.118	0.133	1	ARL5A
0.392076	0.221368	0.038	0.03	1	STYXL1
0.392159	0.170068	0.069	0.056	1	ATP2B2
0.392165	0.388986	0.345	0.266	1	TCEAL4
0.392289	0.148778	0.158	0.154	1	FIGN
0.392323	0.771343	0.016	0.009	1	SBNO1-AS1
0.392497	0.453861	0.019	0.013	1	NCAPH2
0.392672	0.367855	0.216	0.167	1	SEPTIN3
0.392723	0.240457	0.014	0.012	1	PPT2
0.392726	-0.165867	0.103	0.115	1	SPATS2L
0.392796	0.254552	0.056	0.046	1	SNUPN
0.392922	0.24741	0.76	0.712	1	RPL36
0.393204	0.38432	0.065	0.046	1	FUT11
0.393286	0.365785	0.113	0.092	1	LDB2
0.393565	0.261216	0.044	0.036	1	SAC3D1
0.393705	-0.198577	0.596	0.597	1	SOX11
0.393779	-0.128842	0.204	0.212	1	ARL6IP5
0.393796	0.131933	0.043	0.038	1	ZC3HC1
0.393836	1.7169	0.012	0.003	1	HOXB4
0.393865	-0.168934	0.054	0.056	1	OSBPL3
0.393958	0.167557	0.026	0.022	1	HDAC7
0.393964	0.233471	0.265	0.236	1	AFAP1
0.394092	0.37176	0.045	0.035	1	ZNF135
0.394136	0.125103	0.508	0.463	1	MIR99AHG
0.394398	0.468968	0.02	0.014	1	N6AMT1
0.394573	0.157468	0.117	0.1	1	ATP1A1
0.394634	0.253495	0.161	0.132	1	UBTD2
0.394746	-0.3386	0.095	0.114	1	ANKRD50
0.394798	0.629432	0.076	0.048	1	RETREG1
0.394926	-0.139741	0.046	0.05	1	UBE2T
0.395018	-0.171887	0.169	0.168	1	PALLD
0.395197	0.202322	0.044	0.038	1	NACAD
0.3953	0.236269	0.026	0.021	1	CCDC173
0.395392	-0.907596	0.015	0.027	1	AC092040.1
0.39541	0.250232	0.23	0.192	1	SUPT16H
0.395664	0.343278	0.099	0.073	1	ZNF253
0.395737	1.15747	0.023	0.01	1	DGCR6
0.395755	-1.2831	0.005	0.013	1	PCDHB15
0.395762	0.157468	0.024	0.02	1	SOAT1
0.395763	-0.267675	0.053	0.06	1	WWC2
0.395896	0.176327	0.046	0.041	1	WDR78
0.395932	0.145054	0.216	0.195	1	PACS1
0.395991	-0.27205	0.083	0.093	1	SMU1
0.396028	1.02978	0.061	0.035	1	SNTG2
0.396048	0.177927	0.596	0.517	1	MACF1
0.396209	0.108086	0.05	0.044	1	TBC1D9B
0.396231	0.794898	0.024	0.012	1	ZNF2
0.396397	-0.210348	0.033	0.031	1	CCDC80
0.396712	0.623786	0.019	0.012	1	SLC26A11
0.396776	0.769363	0.036	0.02	1	ZNF660
0.397152	0.427389	0.011	0.007	1	AC018816.1
0.397222	0.301858	0.062	0.046	1	AC068888.1
0.39728	0.109213	0.026	0.024	1	GEMIN7-AS1
0.397355	0.12494	0.348	0.328	1	SPTAN1
0.397404	0.221653	0.64	0.575	1	TTC28
0.397452	0.210177	0.137	0.115	1	BBIP1
0.397541	0.154475	0.103	0.09	1	MAP4K3-DT
0.397666	0.13385	0.245	0.222	1	NEO1
0.397718	0.220938	0.05	0.042	1	FOXRED1
0.397763	0.377409	0.031	0.023	1	HSD17B7
0.397822	0.310072	0.7	0.663	1	RPL36A
0.397955	0.264383	0.036	0.03	1	RPUSD3
0.398108	0.191464	0.291	0.247	1	PRPF40A
0.398277	0.649781	0.013	0.008	1	ZNF853
0.398328	0.157468	0.012	0.009	1	TYRO3
0.398443	0.126008	0.05	0.046	1	CREB3
0.398486	0.914835	0.025	0.013	1	LINC00884
0.398608	0.964823	0.024	0.011	1	GTF2E1
0.398666	0.176327	0.028	0.024	1	BCKDK
0.398723	0.182398	0.558	0.493	1	CEP170
0.398814	0.394967	0.036	0.026	1	AC008438.1
0.3989	0.234294	0.045	0.038	1	FBXL15
0.398986	0.491336	0.041	0.029	1	RGMA
0.399191	0.169407	0.027	0.025	1	BRINP2
0.399252	0.160502	0.043	0.036	1	TCF4-AS1
0.399382	-0.45303	0.01	0.012	1	AC073333.1
0.399394	0.639173	0.061	0.064	1	GNGT1
0.399494	0.576718	0.061	0.037	1	LETMD1
0.399522	0.153959	0.109	0.097	1	ZXDC
0.399544	-0.11318	0.065	0.072	1	POLR1C
0.39955	0.358441	0.02	0.015	1	GRM1
0.399762	0.104556	0.107	0.101	1	ARFGAP3
0.399778	0.219396	0.01	0.008	1	AL137802.2
0.399875	0.103918	0.169	0.146	1	C14orf132
0.399985	-0.135006	0.078	0.082	1	ACAP3
0.400046	0.220938	0.048	0.041	1	PSME2
0.400057	-0.169448	0.225	0.232	1	ARMH4
0.400087	0.171347	0.138	0.134	1	PCDH15
0.400123	-0.38455	0.091	0.114	1	SPINT2
0.400179	0.194474	0.065	0.057	1	MGLL
0.400331	-0.709369	0.036	0.058	1	HS3ST1
0.400395	0.254552	0.026	0.021	1	RSPH9
0.400848	-0.135006	0.026	0.027	1	PRMT5
0.401116	0.158267	0.08	0.068	1	ZNRF2
0.401131	-0.283105	0.085	0.104	1	HACE1
0.401355	-0.137674	0.091	0.097	1	MTMR9
0.40147	0.750843	0.055	0.032	1	ZDHHC9
0.401524	-0.253958	0.057	0.065	1	CD99
0.401793	0.102877	0.132	0.119	1	MAPRE1
0.401822	0.176327	0.07	0.062	1	TSPAN9
0.401898	0.338384	0.038	0.029	1	ZNF606
0.401957	0.494503	0.015	0.01	1	PIAS3
0.402476	0.164354	0.218	0.208	1	CACNA1C
0.402526	1.37986	0.011	0.004	1	GPR37
0.402561	-0.131728	0.28	0.284	1	GNG2
0.402567	0.237152	0.134	0.113	1	ZNF431
0.402717	-0.465969	0.023	0.031	1	SEMA6B
0.402745	-0.479502	0.026	0.037	1	TP53
0.402779	0.446926	0.501	0.412	1	CBX3
0.402865	0.109855	0.153	0.145	1	HDX
0.402958	0.386747	0.02	0.013	1	TACR1
0.403165	0.365423	0.029	0.024	1	PTTG1
0.403188	0.358441	0.021	0.018	1	PLK3
0.403207	-0.260737	0.041	0.047	1	CDK5RAP1
0.40329	0.408773	0.012	0.009	1	JAG2
0.403386	0.90954	0.019	0.01	1	CD58
0.403445	0.220289	0.212	0.186	1	ANKRD28
0.403722	0.108514	0.229	0.215	1	MEAF6
0.403755	0.153466	0.109	0.098	1	WIPF2
0.404138	0.344926	0.01	0.008	1	MELK
0.404357	-0.335572	0.034	0.041	1	TTC9
0.404549	-0.110638	0.044	0.047	1	GNL2
0.404555	0.14673	0.232	0.211	1	PSMA1
0.404595	0.191804	0.097	0.082	1	SLF1
0.404942	0.556431	0.021	0.014	1	ACAD8
0.404964	-0.365567	0.021	0.027	1	RBMXL1
0.404972	-0.207554	0.06	0.07	1	GPRC5B
0.405055	0.52425	0.017	0.012	1	P2RY14
0.405317	-0.149249	0.047	0.051	1	CCNYL1
0.40533	-0.444856	0.037	0.05	1	RAB33A
0.405425	-1.21599	0.006	0.015	1	CDKN3
0.405433	0.398719	0.046	0.032	1	ADRA2A
0.405481	2.23474	0.015	0.004	1	HOXB5
0.405942	0.131933	0.11	0.097	1	KIAA0586
0.405989	-0.384984	0.026	0.032	1	LENG8-AS1
0.406055	0.433313	0.158	0.136	1	DACH2
0.406258	0.266234	0.072	0.058	1	NBAT1
0.40634	1.4331	0.014	0.005	1	TWNK
0.406679	0.311773	0.064	0.057	1	CA10
0.406808	0.109442	0.274	0.265	1	PTPRK
0.406838	-0.219679	0.112	0.13	1	BOD1
0.407065	-0.332858	0.036	0.044	1	ZMYND19
0.407203	0.199186	0.686	0.631	1	RPL35
0.407286	0.253721	0.154	0.136	1	OPHN1
0.407317	-0.283105	0.048	0.057	1	C14orf119
0.407388	0.176327	0.035	0.029	1	AC072028.1
0.407443	0.583629	0.019	0.013	1	HAUS5
0.407509	-0.405589	0.043	0.057	1	FILIP1
0.407777	0.131933	0.035	0.031	1	LETM1
0.408054	0.119828	0.428	0.393	1	GABRB3
0.408263	0.227857	0.035	0.029	1	SMC5-AS1
0.408274	0.185282	0.059	0.055	1	RGS7BP
0.408374	0.282492	0.068	0.058	1	C1orf35
0.408436	-0.283105	0.04	0.048	1	DMWD
0.408581	-0.137254	0.065	0.07	1	PDLIM7
0.408586	0.44098	0.13	0.092	1	ACER3
0.408903	0.260369	0.292	0.236	1	GDI1
0.408968	-1.003	0.01	0.02	1	SSPN
0.409003	0.118994	0.023	0.021	1	NIPAL3
0.409166	-0.344505	0.014	0.018	1	AC093673.1
0.409276	0.10617	0.087	0.077	1	PDLIM5
0.409613	0.158405	0.07	0.058	1	BLOC1S4
0.40967	0.336864	0.09	0.071	1	ATP6V1B2
0.40967	0.37072	0.324	0.257	1	PRMT2
0.409683	-0.350219	0.013	0.016	1	ZNF467
0.409734	-0.229993	0.103	0.118	1	ARMCX1
0.4098	0.205642	0.163	0.137	1	PNPLA8
0.409912	0.914835	0.023	0.013	1	SENP3
0.409925	0.324578	0.04	0.032	1	MOSPD1
0.410038	-0.219965	0.237	0.252	1	PSMB5
0.410057	0.733574	0.039	0.025	1	TENT5A
0.410058	0.301858	0.027	0.022	1	AC107068.2
0.410058	0.189936	0.713	0.679	1	CALM2
0.410143	0.240457	0.058	0.049	1	TPGS1
0.410229	0.794898	0.019	0.013	1	AL139815.1
0.410388	0.93102	0.063	0.046	1	EMX2
0.410575	0.141393	0.03	0.028	1	AL139294.1
0.410964	0.231468	0.024	0.02	1	RAB3D
0.410976	0.176327	0.074	0.06	1	SORL1
0.411021	-0.313478	0.029	0.035	1	CKS1B
0.411427	-0.525961	0.037	0.05	1	SCO1
0.411807	-0.161359	0.105	0.121	1	NFX1
0.411869	0.378093	0.081	0.064	1	ZBTB46
0.411962	0.311076	0.099	0.079	1	HNRNPUL2
0.411976	0.638893	0.021	0.013	1	SFXN5
0.412258	0.579392	0.012	0.007	1	ZNF613
0.412469	0.124197	0.141	0.116	1	AC015923.1
0.412618	0.301858	0.023	0.018	1	ITFG2-AS1
0.412673	-1.06071	0.008	0.017	1	XYLT2
0.412829	0.216025	0.352	0.312	1	BZW1
0.412854	0.176327	0.077	0.064	1	TMEM97
0.412913	0.148612	0.07	0.064	1	KYAT3
0.412954	-0.16446	0.022	0.025	1	TAF9B
0.412983	0.102954	0.207	0.187	1	NOL7
0.413174	0.188964	0.079	0.069	1	MMP24
0.413362	-0.666433	0.014	0.021	1	AC097716.1
0.41359	0.241466	0.742	0.662	1	HMGB1
0.413614	-0.486638	0.02	0.024	1	AC100800.1
0.414029	0.510444	0.015	0.011	1	TIMM23B
0.414087	0.488271	0.061	0.042	1	GPD2
0.414158	0.303493	0.428	0.361	1	SERBP1
0.414296	0.280325	0.083	0.063	1	SMPD3
0.414316	0.101039	0.047	0.042	1	INTS6L
0.414429	0.201017	0.128	0.11	1	TMEM135
0.414507	0.110238	0.054	0.048	1	FAM227A
0.414711	0.223855	0.016	0.014	1	CGREF1
0.414872	0.579392	0.012	0.008	1	AL928970.1
0.414992	0.24741	0.016	0.012	1	AL049840.2
0.414995	-0.283105	0.047	0.057	1	ZNF226
0.415097	-0.592055	0.081	0.104	1	SLC2A3
0.415115	-0.420608	0.024	0.031	1	C9orf24
0.41515	0.207882	0.033	0.027	1	PTPN23
0.415204	-0.180236	0.371	0.394	1	OSBPL8
0.415239	-0.868067	0.011	0.019	1	AC105383.1
0.415378	0.799357	0.023	0.013	1	WDR66
0.415466	0.14446	0.203	0.183	1	EIF4E
0.415639	0.131933	0.011	0.01	1	SPAG4
0.415747	0.45025	0.082	0.061	1	TRIP4
0.415763	-0.167628	0.071	0.081	1	ARNT
0.415787	0.129668	0.414	0.383	1	MSI2
0.415943	0.224499	0.068	0.06	1	GKAP1
0.415987	0.150916	0.119	0.1	1	ATG10
0.416055	0.14523	0.819	0.804	1	RPL28
0.416349	0.31956	0.025	0.019	1	COMTD1
0.416454	-0.469518	0.018	0.024	1	PIGB
0.417095	0.228396	0.039	0.035	1	DAG1
0.417186	1.63443	0.021	0.006	1	SLC16A8
0.417528	0.131933	0.03	0.025	1	RELA
0.417585	-0.449755	0.029	0.039	1	CCDC184
0.417608	-0.961177	0.012	0.022	1	TEX22
0.417956	0.390085	0.037	0.025	1	PTPN14
0.418069	0.402787	0.17	0.13	1	MSMO1
0.418261	0.175001	0.085	0.075	1	SETD3
0.418347	0.152994	0.161	0.137	1	PDK1
0.418394	-1.37057	0.005	0.013	1	FAM20A
0.418412	0.467281	0.104	0.079	1	PHTF1
0.418625	0.378187	0.184	0.148	1	HECW2
0.418696	-0.237301	0.061	0.067	1	COPRS
0.418707	0.402787	0.023	0.017	1	NCAPD2
0.418748	0.154051	0.139	0.133	1	LYRM2
0.418766	0.716895	0.014	0.008	1	ACAP1
0.418859	0.215349	0.055	0.046	1	CLHC1
0.41933	-0.420608	0.01	0.013	1	LMX1A
0.419398	1.03882	0.027	0.013	1	TGDS
0.4194	-0.636742	0.011	0.017	1	RNF32
0.419611	0.424715	0.121	0.086	1	SEL1L
0.419686	0.217541	0.178	0.152	1	ZNF326
0.419715	-0.546139	0.028	0.042	1	TMEM69
0.41985	-0.235799	0.018	0.02	1	MYC
0.419897	0.716895	0.011	0.006	1	Z95115.1
0.42022	0.642895	0.012	0.007	1	AC009403.2
0.420418	0.173753	0.043	0.036	1	SYPL1
0.42046	0.574356	0.238	0.157	1	NFIX
0.420723	0.468968	0.046	0.031	1	PCAT1
0.420856	0.129542	0.372	0.332	1	PGAP1
0.421087	-0.168284	0.549	0.552	1	DCLK1
0.421089	0.170068	0.072	0.059	1	ZNF709
0.42121	0.653701	0.043	0.027	1	AC022146.2
0.421269	-0.283105	0.033	0.039	1	ANAPC4
0.421306	0.607666	0.055	0.036	1	SLC25A1
0.421345	0.112824	0.028	0.029	1	RNF19B
0.421452	0.283936	0.025	0.02	1	SCYL3
0.421516	0.30843	0.068	0.053	1	SLC7A6
0.421534	-0.661616	0.012	0.018	1	SPINK5
0.421572	0.164354	0.147	0.133	1	SNF8
0.422059	0.38432	0.082	0.064	1	MTMR1
0.422103	0.340212	0.467	0.394	1	KLC1
0.422309	0.154847	0.314	0.274	1	ZNF91
0.42244	0.261216	0.021	0.016	1	AL031293.1
0.422603	0.494503	0.023	0.016	1	TMEM177
0.422767	0.408773	0.013	0.009	1	AGAP9
0.42281	0.254432	0.229	0.181	1	PRXL2A
0.422938	0.448699	0.056	0.042	1	FAM20B
0.423309	0.391125	0.045	0.032	1	AC244131.2
0.423399	0.30809	0.072	0.054	1	TECPR2
0.423415	0.301858	0.046	0.036	1	ALAS1
0.423827	0.365673	0.174	0.136	1	MAP2K5
0.423857	0.103174	0.09	0.086	1	CCDC124
0.423934	0.237866	0.257	0.213	1	PCNX2
0.424097	0.22157	0.183	0.159	1	HIP1
0.424142	0.20047	0.218	0.194	1	CALR
0.424255	-0.11318	0.023	0.024	1	AMOT
0.424315	0.579392	0.011	0.007	1	LINC01182
0.424391	-0.283105	0.077	0.09	1	NUP42
0.424456	-0.283105	0.01	0.012	1	AP001266.2
0.424512	0.35672	0.041	0.031	1	AC244517.2
0.424585	0.219396	0.032	0.025	1	ENTPD6
0.424688	0.692648	0.037	0.022	1	THBS4
0.424764	0.20333	0.183	0.163	1	CDKN1C
0.424767	0.463139	0.064	0.044	1	DPH5
0.42491	0.293953	0.056	0.046	1	PISD
0.424942	0.145739	0.021	0.02	1	POLG
0.424943	0.528823	0.05	0.034	1	RSPH3
0.42497	0.42091	0.063	0.047	1	GTF3C3
0.425106	0.121776	0.294	0.258	1	TTLL7
0.425405	0.215997	0.132	0.109	1	HAGH
0.42575	-0.326173	0.021	0.025	1	ZDHHC16
0.425782	0.121737	0.059	0.054	1	C19orf25
0.42582	0.263384	0.068	0.059	1	ZNF862
0.425848	-0.17348	0.103	0.114	1	ZBTB44
0.425879	0.929889	0.032	0.016	1	SLC4A2
0.426007	0.264827	0.141	0.116	1	VOPP1
0.426198	-0.458191	0.038	0.053	1	FOPNL
0.426207	-0.228884	0.145	0.17	1	PSMD7
0.426333	0.962008	0.037	0.016	1	ARHGAP15
0.426371	0.716895	0.014	0.009	1	LOH12CR2
0.426489	-0.107495	0.205	0.203	1	NCALD
0.426643	0.318346	0.028	0.021	1	TTPAL
0.426818	-0.283105	0.012	0.015	1	AC023385.1
0.426927	0.342216	0.09	0.068	1	NT5DC2
0.426949	-0.41011	0.096	0.115	1	NFIL3
0.427076	-0.256138	0.034	0.039	1	DGKZ
0.427084	0.222018	0.221	0.191	1	SREBF2
0.427088	0.14316	0.027	0.024	1	GRK6
0.427145	0.10775	0.239	0.207	1	SLCO5A1
0.427404	-0.157574	0.077	0.088	1	KDELR2
0.427563	0.52425	0.017	0.012	1	TRIM41
0.427604	0.152994	0.014	0.013	1	PLXND1
0.427821	0.435124	0.032	0.024	1	CXorf38
0.427902	0.202322	0.082	0.066	1	NECAP1
0.427918	0.325705	0.039	0.031	1	PLXNA3
0.427947	0.265021	0.287	0.238	1	WASF1
0.42797	0.198708	0.689	0.669	1	PBX1
[truncated: 8,047 more rows]

## Sheet: DEG RPE
p_val	avg_log2FC	pct.1	pct.2	p_val_adj	gene	annotation
3.02161e-158	-0.87852	0.227	0.289	9.18901e-154	COL1A1	Encodes type I collagen, essential for ECM structure. Upregulated in fibrosis and associated with retinal scarring in AMD.
2.08459e-154	-0.750101	0.285	0.316	6.33945e-150	COL1A2	Part of type I collagen complex, similar to COL1A1. Implicated in ECM stiffness and fibrosis in ocular diseases.
1.16379e-138	-0.540057	0.319	0.367	3.5392e-134	IGFBP2	Insulin-like growth factor binding protein; regulates IGF availability and cell growth. Altered levels seen in retinal degeneration.
5.23301e-133	0.260712	0.728	0.663	1.59141e-128	PTGDS	Prostaglandin D2 synthase; involved in lipid signalling and oxidative stress response. Previously associated with AMD RPE subpopulations.
1.90674e-122	-1.13632	0.073	0.126	5.79858e-118	POSTN	Periostin; matricellular protein involved in fibrosis and wound healing. Found elevated in AMD-related neovascularisation.
2.35892e-115	-0.821296	0.142	0.194	7.17371e-111	FN1	Fibronectin; ECM glycoprotein regulating adhesion and motility. Dysregulated in retinal disease and AMD pathology.
2.07312e-98	-0.641939	0.085	0.129	6.30455e-94	BGN	Biglycan; small leucine-rich proteoglycan in ECM. Linked to inflammation and fibrosis, with roles in retinal vascular dysfunction.
2.26584e-98	-0.532665	0.201	0.231	6.89063e-94	S100A11	Calcium-binding protein involved in cell cycle and stress response. Modulated in AMD and oxidative stress environments.
3.52187e-98	0.378164	0.953	0.933	1.07104e-93	MT-ND3	Mitochondrially encoded subunit of Complex I. Implicated in mitochondrial dysfunction in AMD and other neurodegenerative diseases.
1.61435e-94	-0.172852	0.984	0.987	4.90941e-90	MT-CO3	Encodes subunit of cytochrome c oxidase (Complex IV). Key role in oxidative phosphorylation; downregulation linked to AMD.
7.97947e-94	-0.318317	0.322	0.365	2.42664e-89	S100A10	Membrane repair protein partnering with ANXA2; involved in cytoskeletal interactions. Dysregulated in AMD models.
7.28538e-92	-0.63839	0.118	0.164	2.21556e-87	DCN	Decorin; ECM proteoglycan regulating collagen fibrillogenesis. Downregulated in AMD and retinal fibrosis.
2.11395e-91	-0.788315	0.043	0.069	6.42873e-87	SCRG1	Stem cell-related gene, possibly neuroprotective. Limited retinal data, but downregulated expression may indicate vulnerability.
4.73097e-88	-0.404252	0.168	0.208	1.43874e-83	HTRA1	Serine protease strongly genetically associated with AMD risk. Involved in ECM remodelling and angiogenesis.
1.21331e-87	-0.414737	0.276	0.319	3.6898e-83	LGALS1	Galectin-1; modulates immune response, cell adhesion, and angiogenesis. Found upregulated in wet AMD.
2.69229e-87	-0.527605	0.085	0.127	8.18752e-83	COL6A3	Collagen VI alpha 3 chain; contributes to ECM integrity. Implicated in retinal degeneration and fibrosis.
9.386e-85	-1.18637	0.025	0.055	2.85438e-80	ITGBL1	Integrin beta-like protein; ECM-related, modulates TGF-Œ≤ signalling. Limited direct AMD data, but implicated in ECM alterations.
1.43058e-83	0.158562	0.621	0.598	4.35054e-79	CST3	Cystatin C; protease inhibitor involved in extracellular matrix stability. Elevated in aging retina, linked to AMD susceptibility.
6.08223e-82	-0.527527	0.081	0.106	1.84967e-77	FHL1	Four and a half LIM domains protein; involved in muscle and cytoskeletal organisation. Not well-studied in retina, but may regulate cell stress.
1.56296e-81	-0.523493	0.142	0.169	4.75313e-77	SEPTIN11	Cytoskeletal GTPase regulating cell division. Limited AMD-specific evidence, but cytoskeletal dynamics are altered in RPE stress.
3.98269e-79	-0.424289	0.131	0.164	1.21118e-74	VCAN
3.94153e-76	-0.130059	0.586	0.588	1.19866e-71	TMEM98
1.71054e-73	-0.415076	0.179	0.219	5.20191e-69	STC2
2.16236e-73	0.32538	0.016	0.014	6.57594e-69	HS3ST4
1.11122e-72	-0.468026	0.181	0.218	3.37935e-68	COL5A2
1.41281e-72	-1.02501	0.025	0.048	4.2965e-68	NNMT
5.59937e-72	-0.543008	0.098	0.131	1.70282e-67	P4HA2
1.38165e-71	-0.557468	0.232	0.28	4.20174e-67	COL3A1
3.09518e-71	-0.836324	0.067	0.107	9.41274e-67	LUM
6.74281e-69	-0.456876	0.207	0.249	2.05055e-64	TAGLN
1.53766e-68	-0.361521	0.181	0.221	4.67616e-64	PRRX1
1.9708e-64	-0.43888	0.198	0.237	5.9934e-60	SERPINH1
6.71093e-63	-0.839272	0.043	0.071	2.04086e-58	THBS2
1.2271e-62	0.1028	0.719	0.67	3.73175e-58	TRPM3
1.69818e-62	-0.57882	0.107	0.144	5.16433e-58	COL5A1
5.0971e-61	-0.540578	0.115	0.15	1.55008e-56	LOX
7.87711e-60	-0.932122	0.048	0.083	2.39551e-55	COL12A1
1.75548e-59	-0.144797	0.522	0.533	5.33859e-55	ANXA2
2.4632e-58	0.264927	0.374	0.325	7.49082e-54	GNG11
1.44426e-56	-0.295849	0.63	0.649	4.39213e-52	SPARC
1.28399e-55	-0.910737	0.049	0.077	3.90475e-51	IGFBP3
1.9847e-54	-0.587939	0.123	0.167	6.03567e-50	CDH11
2.41258e-54	-1.10225	0.033	0.065	7.33689e-50	ASPN
6.18812e-52	-0.163745	0.386	0.408	1.88187e-47	FAM162A
9.78584e-52	-0.310255	0.22	0.244	2.97597e-47	FSTL1
3.69279e-51	-0.264292	0.203	0.238	1.12302e-46	DDIT4
1.06026e-50	-0.65068	0.071	0.106	3.22435e-46	FHL2
1.53027e-50	-0.632467	0.165	0.215	4.65369e-46	CCN2
2.73053e-50	-0.883392	0.026	0.046	8.30381e-46	ITGA11
3.90164e-50	0.10672	0.82	0.794	1.18653e-45	MT-ND2
1.24206e-49	-0.354155	0.106	0.125	3.77724e-45	ANXA1
4.28077e-48	-0.105638	0.782	0.806	1.30182e-43	CD63
8.09248e-48	-0.374763	0.134	0.163	2.461e-43	FBLN1
1.24594e-46	0.167142	0.322	0.29	3.78902e-42	TTR
1.70223e-46	-0.701995	0.073	0.109	5.17665e-42	TGFBI
2.60134e-46	0.204897	0.784	0.747	7.91094e-42	MT-ND5
4.66371e-46	-0.412837	0.152	0.176	1.41828e-41	EDIL3
6.27568e-46	-0.333357	0.092	0.11	1.9085e-41	GARS
5.29115e-45	-0.386102	0.061	0.078	1.60909e-40	COL14A1
8.34688e-45	-0.55159	0.036	0.049	2.53837e-40	PAPPA
1.49537e-44	-0.140559	0.699	0.686	4.54758e-40	PMEL
2.65767e-43	-0.742021	0.029	0.045	8.08225e-39	TNC
6.9906e-43	0.276566	0.01	0.008	2.12591e-38	HBD
1.3581e-42	0.222319	0.456	0.414	4.1301e-38	AP1S2
1.91824e-42	-0.311246	0.145	0.165	5.83357e-38	CCDC80
4.24009e-42	0.113682	0.357	0.331	1.28945e-37	DAAM1
7.02445e-42	-0.403725	0.089	0.111	2.13621e-37	REXO2
1.0495e-41	-0.1927	0.941	0.952	3.19163e-37	VIM
1.71426e-41	0.141046	0.427	0.407	5.21322e-37	FRZB
2.64899e-41	-1.21924	0.013	0.033	8.05585e-37	PENK
3.19621e-41	-0.605575	0.096	0.128	9.71998e-37	MGP
7.88726e-41	0.115144	0.643	0.616	2.3986e-36	GPX4
1.13444e-40	0.255394	0.225	0.194	3.44994e-36	BEST1
5.13835e-40	-0.67422	0.048	0.072	1.56262e-35	COPZ2
6.3799e-40	-1.04141	0.031	0.06	1.94019e-35	SIX1
1.12188e-39	-0.120971	0.639	0.653	3.41174e-35	ENO1
3.86511e-39	-0.626554	0.059	0.084	1.17542e-34	LOXL2
1.5129e-38	-0.378361	0.118	0.151	4.60088e-34	COL6A2
1.60982e-38	-0.352114	0.1	0.119	4.89562e-34	EIF4EBP1
1.84586e-38	-0.342419	0.122	0.139	5.61344e-34	PSAT1
5.16846e-38	-0.205925	0.308	0.327	1.57178e-33	TPM4
1.26031e-37	-0.393764	0.103	0.128	3.83274e-33	PCOLCE
2.04484e-37	-0.368153	0.1	0.12	6.21857e-33	IGFBP4
7.97518e-37	-0.146305	0.432	0.431	2.42533e-32	MARCKS
1.2346e-36	-0.168662	0.129	0.141	3.75455e-32	LRP1
1.25637e-36	-0.226417	0.598	0.625	3.82075e-32	LDHA
1.73664e-36	0.675643	0.24	0.156	5.28131e-32	SLC35F1
1.83309e-36	0.220772	0.371	0.335	5.57461e-32	PLD5
1.8377e-36	0.231115	0.673	0.65	5.58863e-32	DCT
5.33531e-36	-0.413675	0.079	0.095	1.62252e-31	SFRP2
6.36072e-36	-0.481635	0.076	0.107	1.93436e-31	CRABP2
4.24986e-35	-0.255522	0.198	0.229	1.29243e-30	COL6A1
4.35102e-35	-0.109076	0.351	0.365	1.32319e-30	BNIP3L
5.43754e-35	0.212874	0.192	0.169	1.65361e-30	LINC00276
1.57059e-34	-0.934935	0.028	0.051	4.77631e-30	FOXC1
2.86999e-34	-0.28921	0.258	0.301	8.72792e-30	VKORC1
4.10289e-34	0.14675	0.192	0.172	1.24773e-29	RDH5
1.19914e-33	-0.434866	0.106	0.127	3.64672e-29	MMP16
1.39614e-33	-0.150114	0.936	0.935	4.24579e-29	GAPDH
1.63525e-33	-0.286422	0.497	0.525	4.97295e-29	TMEM59
2.4373e-33	0.210179	0.164	0.152	7.41209e-29	TF
2.45736e-33	-0.3594	0.099	0.121	7.47307e-29	CAVIN1
2.5727e-33	0.143701	0.475	0.432	7.82384e-29	SNHG5
2.62873e-33	-0.887879	0.035	0.066	7.99424e-29	OGN
8.3527e-33	-0.171918	0.342	0.358	2.54014e-28	CALU
1.98638e-32	0.125815	0.334	0.308	6.04079e-28	STMP1
2.26219e-32	-0.232768	0.119	0.134	6.87954e-28	AHNAK
2.54372e-32	-0.13882	0.296	0.322	7.73571e-28	COL11A1
5.52883e-32	-0.425919	0.175	0.216	1.68137e-27	KDELR2
6.94855e-32	-0.148924	0.192	0.206	2.11312e-27	CPE
1.58305e-31	-0.392523	0.114	0.143	4.8142e-27	EPS8
3.31603e-31	-0.143724	0.081	0.091	1.00844e-26	THY1
3.85305e-31	-0.307466	0.229	0.262	1.17175e-26	CD99
5.23961e-31	-0.14068	0.415	0.432	1.59342e-26	PGK1
5.27809e-31	-0.208539	0.082	0.092	1.60512e-26	MTHFD2
1.19907e-30	-0.127562	0.412	0.424	3.6465e-26	LAPTM4B
1.69543e-30	0.355885	0.149	0.133	5.15596e-26	IFI6
1.81245e-30	0.145953	0.927	0.908	5.51186e-26	PTMA
1.92349e-30	-0.625637	0.043	0.062	5.84953e-26	MN1
2.26349e-30	0.318779	0.176	0.15	6.88349e-26	SERPINE3
2.71901e-30	-0.207698	0.095	0.108	8.26878e-26	TMEM45A
3.28354e-30	0.128233	0.533	0.498	9.98557e-26	OSBPL1A
5.87444e-30	-0.185394	0.336	0.363	1.78648e-25	WSB1
1.45207e-29	0.191438	0.38	0.362	4.41588e-25	SFRP1
1.87035e-29	-0.350318	0.133	0.16	5.68792e-25	BICC1
2.11664e-29	-0.273454	0.34	0.369	6.43691e-25	TIMP1
4.33957e-29	-0.6469	0.042	0.063	1.31971e-24	INHBA
5.72614e-29	0.313296	0.452	0.384	1.74138e-24	GPM6A
7.4269e-29	-0.196951	0.162	0.182	2.25859e-24	PRICKLE1
2.72514e-28	-0.398652	0.038	0.048	8.28741e-24	EMP1
3.89236e-28	-0.526533	0.036	0.05	1.18371e-23	OLFML3
6.18864e-28	-0.313595	0.117	0.136	1.88203e-23	ACTN1
1.83064e-27	-0.294985	0.021	0.027	5.56716e-23	MSX1
5.13288e-27	0.213878	0.342	0.296	1.56096e-22	NRG3
5.48809e-27	-0.683874	0.035	0.054	1.66898e-22	CREB3L1
5.66554e-27	-1.31909	0.006	0.015	1.72295e-22	HAPLN1
7.74272e-27	-0.250422	0.199	0.227	2.35464e-22	PLOD2
1.93572e-26	-0.442686	0.115	0.15	5.88672e-22	PDLIM2
2.19512e-26	-0.362477	0.112	0.135	6.67557e-22	PPIC
2.57825e-26	-0.103228	0.954	0.96	7.84071e-22	MT-CYB
2.7561e-26	-0.445458	0.033	0.044	8.38156e-22	LARP6
2.8727e-26	-0.374394	0.137	0.164	8.73618e-22	GMDS
3.37159e-26	-0.497792	0.065	0.085	1.02534e-21	HILPDA
3.38794e-26	0.103757	0.301	0.278	1.03031e-21	SRSF5
4.89304e-26	-0.21765	0.071	0.079	1.48802e-21	ATF5
9.79423e-26	0.18205	0.709	0.678	2.97852e-21	TOMM7
1.04612e-25	-0.182303	0.109	0.121	3.18137e-21	IARS
1.09485e-25	-0.550196	0.074	0.091	3.32954e-21	SERPINE2
1.17471e-25	0.544095	0.052	0.04	3.57241e-21	IFI44L
1.63058e-25	-0.221119	0.231	0.252	4.95875e-21	P4HB
2.30741e-25	0.282634	0.012	0.009	7.01707e-21	AL390800.1
2.67484e-25	-0.336022	0.09	0.107	8.13447e-21	ARHGAP29
3.34872e-25	0.205904	0.454	0.429	1.01838e-20	GULP1
4.03605e-25	-0.567396	0.048	0.074	1.2274e-20	EBF1
4.45445e-25	-1.44794	0.005	0.013	1.35464e-20	LINC01133
5.02244e-25	0.401909	0.074	0.056	1.52737e-20	PARM1
6.70943e-25	-0.405967	0.077	0.097	2.04041e-20	FAM114A1
6.88909e-25	-0.146707	0.173	0.187	2.09504e-20	HERPUD1
7.94879e-25	0.101876	0.64	0.606	2.41731e-20	SKP1
1.1107e-24	-0.983308	0.005	0.011	3.37774e-20	MFAP5
1.82759e-24	-0.176518	0.107	0.122	5.55789e-20	MFAP4
2.28911e-24	-0.442393	0.059	0.071	6.96141e-20	CTSC
2.48681e-24	0.112747	0.517	0.489	7.56264e-20	TAX1BP1
2.5974e-24	0.154893	0.312	0.277	7.89895e-20	CHCHD10
3.20794e-24	-0.18828	0.126	0.128	9.75567e-20	ZFPM2
3.79696e-24	-0.392135	0.064	0.085	1.15469e-19	EDNRA
4.20687e-24	-0.349249	0.147	0.176	1.27935e-19	ANKRD37
4.33165e-24	-0.170888	0.309	0.33	1.3173e-19	ARPC2
4.78986e-24	-0.651253	0.046	0.067	1.45664e-19	DLC1
8.90404e-24	0.106923	0.494	0.47	2.70781e-19	APC
9.22617e-24	0.13049	0.48	0.447	2.80577e-19	CALM1
1.0949e-23	-0.11072	0.173	0.184	3.32971e-19	FERMT2
1.45272e-23	-0.309552	0.117	0.133	4.41786e-19	PRSS23
1.47149e-23	0.211595	0.693	0.639	4.47494e-19	TMA7
1.71595e-23	-0.227218	0.103	0.117	5.21838e-19	RHOC
3.97207e-23	-0.562508	0.069	0.095	1.20795e-18	FBLN5
4.02178e-23	-0.260858	0.193	0.219	1.22306e-18	ARF4
4.06413e-23	-0.761258	0.038	0.059	1.23594e-18	CTHRC1
4.06787e-23	0.112387	0.173	0.159	1.23708e-18	RBM47
4.82459e-23	-0.169398	0.178	0.192	1.46721e-18	LMNA
5.40756e-23	-0.103305	0.423	0.425	1.64449e-18	RABGAP1L
8.26197e-23	0.366064	0.03	0.025	2.51255e-18	TMEM132C
1.06169e-22	-0.706172	0.022	0.038	3.22872e-18	DKK2
1.22238e-22	-0.163799	0.124	0.131	3.71739e-18	DAB2
1.68295e-22	0.100246	0.436	0.409	5.11803e-18	TSHZ2
1.72627e-22	-0.600176	0.041	0.059	5.24976e-18	COL21A1
2.56363e-22	-0.365836	0.049	0.062	7.79626e-18	SULF2
2.71978e-22	-0.248603	0.101	0.115	8.27112e-18	PPFIBP1
3.18107e-22	0.130021	0.362	0.345	9.67396e-18	PKP4
3.5297e-22	-0.136099	0.289	0.302	1.07342e-17	PALLD
4.05949e-22	0.311666	0.463	0.39	1.23453e-17	COX7B
6.29281e-22	-0.844395	0.013	0.023	1.91371e-17	GLIPR1
9.17477e-22	-0.135766	0.163	0.169	2.79014e-17	RRBP1
9.23269e-22	0.150476	0.2	0.191	2.80775e-17	AKAP12
1.01984e-21	-0.141837	0.236	0.254	3.10143e-17	CCN1
1.14999e-21	-0.636948	0.027	0.039	3.49725e-17	PDLIM1
1.24915e-21	0.478097	0.251	0.208	3.79879e-17	DAPL1
2.24443e-21	0.132399	0.055	0.049	6.82553e-17	MTRNR2L8
2.26663e-21	-0.30974	0.115	0.129	6.89304e-17	COL4A1
2.68979e-21	-0.156208	0.32	0.34	8.17994e-17	RHOA
2.71324e-21	0.280009	0.405	0.358	8.25123e-17	RELN
2.97976e-21	-0.470667	0.034	0.046	9.06174e-17	EPHA7
3.06794e-21	-0.167951	0.225	0.242	9.3299e-17	SDC2
3.08286e-21	0.105609	0.305	0.286	9.37528e-17	PHACTR2
4.57514e-21	-0.194466	0.258	0.275	1.39135e-16	MYL12A
4.99243e-21	0.4729	0.251	0.21	1.51825e-16	DPYSL2
5.69754e-21	-0.204445	0.108	0.118	1.73268e-16	SETBP1
6.84623e-21	0.220013	0.469	0.421	2.08201e-16	IMMP2L
7.45123e-21	0.193275	0.169	0.148	2.26599e-16	MGST1
7.81226e-21	-0.191049	0.236	0.251	2.37578e-16	UCHL1
8.02301e-21	0.206704	0.245	0.214	2.43988e-16	ENPP2
8.97676e-21	-0.643439	0.024	0.038	2.72992e-16	ISLR
1.49142e-20	-0.130271	0.921	0.924	4.53557e-16	RPLP0
1.73095e-20	-1.11822	0.008	0.016	5.264e-16	PRDM6
1.82429e-20	0.256749	0.145	0.122	5.54784e-16	VAT1L
1.87483e-20	-0.125518	0.743	0.757	5.70154e-16	NME2
2.52795e-20	-0.462947	0.062	0.074	7.68774e-16	CAV1
2.64369e-20	0.183205	0.479	0.431	8.03972e-16	HSPE1
2.88162e-20	-0.364172	0.094	0.112	8.76329e-16	HMCN1
3.76525e-20	-0.321469	0.08	0.095	1.14505e-15	SEC24D
4.47087e-20	-0.233346	0.258	0.291	1.35964e-15	PRDX4
4.55637e-20	-0.228634	0.106	0.119	1.38564e-15	TMOD3
4.64471e-20	-0.183101	0.141	0.157	1.4125e-15	NANOS1
6.65254e-20	-0.199542	0.088	0.097	2.0231e-15	MYOF
1.03721e-19	-0.148189	0.073	0.079	3.15425e-15	ZMIZ1
1.06623e-19	-0.651593	0.036	0.05	3.24251e-15	THBS1
1.11186e-19	-0.641821	0.031	0.046	3.38128e-15	KDELR3
1.18927e-19	-0.203986	0.077	0.086	3.61669e-15	ZMAT3
1.74332e-19	0.214879	0.573	0.515	5.30161e-15	COX6C
1.7555e-19	-0.748378	0.028	0.046	5.33864e-15	PHLDB2
1.83082e-19	-0.213086	0.223	0.24	5.5677e-15	SLIT3
2.6136e-19	-0.385394	0.01	0.013	7.94821e-15	2001-12-01
2.80318e-19	0.15012	0.382	0.352	8.52475e-15	HMGN3
3.94395e-19	0.244495	0.507	0.461	1.1994e-14	HSD17B2
4.28029e-19	-0.115687	0.284	0.288	1.30168e-14	DUSP4
4.32001e-19	0.458823	0.574	0.491	1.31376e-14	CLU
4.46886e-19	-0.20437	0.619	0.653	1.35902e-14	UBC
6.06153e-19	0.312853	0.294	0.245	1.84337e-14	PCP4
8.52693e-19	0.208884	0.097	0.084	2.59312e-14	SLC6A20
9.50628e-19	-0.240179	0.116	0.132	2.89095e-14	CCPG1
1.08334e-18	0.195791	0.062	0.06	3.29455e-14	DLK1
1.2971e-18	0.922817	0.502	0.348	3.94461e-14	MT-ATP8
1.38172e-18	-0.283958	0.114	0.135	4.20194e-14	GPX8
1.85041e-18	-0.368113	0.148	0.179	5.62729e-14	GXYLT2
1.92718e-18	-0.352354	0.062	0.078	5.86073e-14	CDC42EP5
1.99523e-18	-0.170641	0.062	0.071	6.0677e-14	CDC42EP3
2.37161e-18	-0.363406	0.128	0.156	7.2123e-14	CSRP2
3.2799e-18	-0.143035	0.286	0.301	9.97449e-14	ZFP36L1
3.79937e-18	-0.18799	0.098	0.112	1.15543e-13	LGALS3
4.1178e-18	-0.625925	0.034	0.05	1.25227e-13	PTGIS
7.30025e-18	-0.350148	0.067	0.083	2.22008e-13	INSIG2
8.60222e-18	-0.270799	0.164	0.187	2.61602e-13	MYDGF
9.57165e-18	0.334688	0.484	0.411	2.91083e-13	POLR2L
1.01291e-17	0.347076	0.654	0.571	3.08035e-13	HSP90B1
1.03765e-17	0.266434	0.802	0.744	3.15559e-13	COX7C
1.19362e-17	-0.243588	0.055	0.062	3.62993e-13	PFKFB4
1.21555e-17	0.497228	0.43	0.337	3.69661e-13	MT-ND6
1.84733e-17	-0.495039	0.039	0.055	5.6179e-13	PRRX2
1.94966e-17	-0.111924	0.204	0.21	5.92913e-13	COL4A2
2.23431e-17	-0.135958	0.415	0.434	6.79476e-13	SDCBP
2.30418e-17	-0.364775	0.208	0.248	7.00723e-13	MEST
2.91918e-17	-0.960105	0.011	0.018	8.87753e-13	PHLDA2
3.11928e-17	-0.186448	0.158	0.17	9.48604e-13	HIF1A-AS3
3.17545e-17	-0.15648	0.454	0.473	9.65686e-13	ATP1B1
3.47384e-17	-0.239841	0.171	0.2	1.05643e-12	ID2
4.49325e-17	-0.337693	0.083	0.088	1.36644e-12	GAP43
4.71866e-17	-0.634866	0.023	0.034	1.43499e-12	SLC1A5
5.39226e-17	-0.21313	0.116	0.128	1.63984e-12	C12orf75
8.27372e-17	-0.254096	0.101	0.117	2.51612e-12	FKBP10
8.46559e-17	0.311502	0.157	0.134	2.57447e-12	CHST11
9.11966e-17	-0.175732	0.498	0.528	2.77338e-12	LAPTM4A
1.02503e-16	-0.2877	0.175	0.203	3.11723e-12	TUBB2B
1.34412e-16	0.166407	0.678	0.632	4.08759e-12	NDUFA4
1.38367e-16	0.123001	0.314	0.293	4.20787e-12	OTX2
1.51832e-16	-0.239251	0.097	0.111	4.61737e-12	MSRB3
1.60408e-16	-0.110859	0.168	0.176	4.87816e-12	PTK2B
1.76785e-16	-0.368094	0.063	0.08	5.37622e-12	ADM
2.46377e-16	0.153179	0.438	0.4	7.49259e-12	DSTN
2.96543e-16	-0.176926	0.196	0.206	9.01818e-12	BNC2
3.03211e-16	-0.200794	0.16	0.178	9.22096e-12	GNAI2
3.14176e-16	-0.129825	0.3	0.308	9.55442e-12	LPP
3.92867e-16	-0.108463	0.265	0.277	1.19475e-11	CYP27A1
4.32762e-16	0.175292	0.32	0.287	1.31607e-11	EIF2S2
4.37135e-16	-0.150355	0.096	0.105	1.32937e-11	ESYT2
4.40641e-16	-0.828392	0.01	0.018	1.34003e-11	MSX2
4.76856e-16	0.224603	0.46	0.408	1.45017e-11	NDUFB2
5.21742e-16	-0.182958	0.174	0.188	1.58667e-11	ACTR2
5.79508e-16	0.26249	0.516	0.451	1.76234e-11	UQCR10
6.58977e-16	-0.236378	0.067	0.077	2.00402e-11	IKBIP
8.92785e-16	-0.421015	0.027	0.034	2.71505e-11	NPR3
8.99491e-16	0.264267	0.031	0.027	2.73544e-11	MX1
1.14702e-15	0.253261	0.024	0.02	3.4882e-11	CNDP1
1.18508e-15	-0.842907	0.016	0.027	3.60396e-11	FIBIN
1.22813e-15	-0.113322	0.928	0.927	3.73487e-11	RPS3
1.37436e-15	0.292457	0.41	0.359	4.17956e-11	SLC7A8
2.06117e-15	-0.421528	0.015	0.02	6.26821e-11	PRSS35
3.61581e-15	-0.205443	0.098	0.11	1.0996e-10	PLOD1
3.68882e-15	-0.285779	0.107	0.131	1.12181e-10	PMEPA1
3.79483e-15	0.164319	0.142	0.126	1.15405e-10	VEPH1
4.26209e-15	-0.144184	0.358	0.373	1.29614e-10	OSTC
4.27665e-15	0.31371	0.412	0.346	1.30057e-10	C4orf48
5.18142e-15	0.251268	0.541	0.477	1.57572e-10	UBL5
5.30858e-15	-0.211571	0.244	0.268	1.61439e-10	PPP1R14B
5.38668e-15	-0.371974	0.035	0.044	1.63814e-10	ZIC2
5.78386e-15	-0.344827	0.056	0.068	1.75893e-10	S100A16
6.88431e-15	-0.310249	0.071	0.085	2.09359e-10	HK2
7.16616e-15	0.261135	0.118	0.099	2.1793e-10	CLIC6
9.74962e-15	0.216718	0.191	0.167	2.96496e-10	ITGB8
1.09936e-14	0.438678	0.267	0.215	3.34328e-10	PCDH9
1.31077e-14	0.180881	0.139	0.123	3.98617e-10	SEC11C
1.46721e-14	-0.105712	0.157	0.159	4.46194e-10	AL161757.4
1.48876e-14	0.104507	0.419	0.391	4.52748e-10	TKT
1.69067e-14	-0.156349	0.027	0.03	5.14149e-10	GRIA3
1.82215e-14	-0.103395	0.117	0.121	5.54134e-10	AC083870.1
1.90161e-14	-0.16309	0.111	0.123	5.78299e-10	CA14
2.00912e-14	-0.223083	0.05	0.058	6.10994e-10	CYTOR
2.09389e-14	-0.383404	0.083	0.101	6.36773e-10	TENT5A
2.26348e-14	-0.134081	0.039	0.042	6.88348e-10	TRIB3
2.40775e-14	0.563806	0.013	0.009	7.32221e-10	OAS1
3.03551e-14	-0.326302	0.052	0.062	9.23128e-10	TNFRSF12A
3.08194e-14	-0.744492	0.01	0.017	9.3725e-10	IL1R1
3.62199e-14	0.12918	0.22	0.202	1.10148e-09	SLC9A3R1
5.15254e-14	-0.102524	0.096	0.101	1.56694e-09	ZBED3-AS1
5.46135e-14	0.113733	0.336	0.309	1.66085e-09	RPS27L
6.38877e-14	-0.172494	0.139	0.152	1.94289e-09	GBE1
7.10163e-14	-0.49498	0.031	0.043	2.15968e-09	IGFBP6
7.33779e-14	0.118901	0.244	0.223	2.2315e-09	PPP1R9A
7.78658e-14	-0.265675	0.046	0.054	2.36798e-09	WARS
8.0863e-14	-0.599623	0.016	0.024	2.45913e-09	LINC01638
8.336e-14	-0.726649	0.009	0.014	2.53506e-09	AP001977.1
8.47515e-14	-0.450396	0.029	0.039	2.57738e-09	PYCR1
9.96509e-14	-0.124055	0.131	0.138	3.03048e-09	SVIL
1.0677e-13	-0.12246	0.136	0.147	3.24697e-09	MXI1
1.07796e-13	-0.612104	0.024	0.035	3.27819e-09	KLF2
1.18715e-13	-0.288146	0.102	0.122	3.61024e-09	EGLN1
1.23812e-13	-0.107883	0.361	0.375	3.76525e-09	ZNF292
1.55526e-13	-0.121008	0.111	0.121	4.7297e-09	SLC2A3
1.70453e-13	-0.309022	0.191	0.221	5.18366e-09	GNB3
1.91712e-13	0.407509	0.137	0.117	5.83016e-09	UPK3B
2.02643e-13	-0.862208	0.011	0.017	6.16257e-09	CDKN2B
2.29815e-13	-0.295493	0.603	0.636	6.9889e-09	IGFBP5
2.59492e-13	-0.747126	0.014	0.023	7.8914e-09	PDGFRL
2.7926e-13	-0.351643	0.083	0.099	8.49259e-09	PRR16
2.8986e-13	-0.267016	0.093	0.111	8.81494e-09	IER5L
2.91392e-13	0.371725	0.27	0.225	8.86153e-09	DACH1
3.06008e-13	0.321991	0.028	0.023	9.30602e-09	AC093817.2
3.113e-13	-0.342713	0.062	0.073	9.46694e-09	TAGLN2
3.30414e-13	-0.125668	0.136	0.147	1.00482e-08	HCFC1R1
3.56035e-13	-0.238127	0.134	0.152	1.08274e-08	CLIC4
3.62273e-13	-0.473778	0.031	0.042	1.10171e-08	ANGPTL4
3.80034e-13	-0.141271	0.024	0.027	1.15572e-08	TFPI
3.80882e-13	0.126472	0.509	0.477	1.1583e-08	DDX5
4.06738e-13	-0.32314	0.111	0.138	1.23693e-08	AK4
4.69272e-13	-0.366602	0.031	0.039	1.4271e-08	FOSL2
4.9225e-13	0.117658	0.616	0.579	1.49698e-08	CALM2
5.24885e-13	0.161531	0.138	0.124	1.59623e-08	NR3C2
5.26107e-13	-0.104777	0.219	0.237	1.59994e-08	RCN1
6.12001e-13	0.293294	0.101	0.089	1.86116e-08	ANGPT1
6.18502e-13	-0.611483	0.022	0.031	1.88093e-08	SERPINE1
7.49117e-13	-0.378203	0.033	0.043	2.27814e-08	NXPH4
9.0689e-13	0.168875	0.799	0.76	2.75794e-08	UQCRB
1.00073e-12	0.523965	0.378	0.282	3.04333e-08	NDUFB1
1.11822e-12	0.16195	0.263	0.239	3.40061e-08	FRMD5
1.15458e-12	0.129452	0.607	0.569	3.51119e-08	NDUFA13
1.16589e-12	0.272093	0.179	0.149	3.54558e-08	PCAT1
1.21597e-12	-0.34045	0.029	0.035	3.69789e-08	CSRP1
1.25679e-12	-0.143105	0.171	0.183	3.82201e-08	CKAP4
1.27317e-12	-0.432688	0.165	0.202	3.87185e-08	CA9
1.51065e-12	-0.180662	0.414	0.445	4.59404e-08	MARCKSL1
1.82603e-12	-0.2149	0.029	0.034	5.55315e-08	LTBP2
1.83853e-12	0.126829	0.084	0.077	5.59116e-08	SLC7A2
1.93855e-12	-0.86856	0.006	0.011	5.89532e-08	PLAU
1.99584e-12	-0.512576	0.016	0.02	6.06956e-08	ATP10A
2.23362e-12	0.17742	0.227	0.208	6.79265e-08	CCND2
2.42341e-12	0.252039	0.059	0.049	7.36983e-08	AC011043.1
2.6188e-12	0.260554	0.256	0.223	7.96403e-08	SNCA
2.81754e-12	0.155326	0.191	0.171	8.56842e-08	LRMDA
2.86841e-12	-0.175245	0.162	0.177	8.72312e-08	TRAM1
3.03306e-12	-0.125946	0.15	0.161	9.22384e-08	DCLK1
3.08072e-12	-0.136486	0.288	0.307	9.36878e-08	SNX3
3.36526e-12	-0.390917	0.041	0.051	1.02341e-07	ACTG2
3.46042e-12	0.145451	0.28	0.255	1.05235e-07	DNAJA1
3.53392e-12	0.313525	0.067	0.054	1.0747e-07	SLC38A11
3.90455e-12	-0.5955	0.013	0.019	1.18741e-07	MICAL2
3.92125e-12	0.30267	0.496	0.422	1.19249e-07	UQCR11
4.75061e-12	0.561855	0.4	0.299	1.44471e-07	MT-ND4L
5.05406e-12	0.138439	0.211	0.192	1.53699e-07	DMAC1
5.57284e-12	-0.126154	0.147	0.158	1.69476e-07	ENO2
5.94897e-12	0.636711	0.021	0.014	1.80914e-07	AC114316.1
6.06223e-12	-0.251838	0.087	0.102	1.84358e-07	GPX7
6.99025e-12	-0.466473	0.039	0.051	2.1258e-07	LURAP1L
7.40783e-12	-0.18979	0.062	0.07	2.2528e-07	NDRG1
7.6305e-12	0.112549	0.134	0.121	2.32051e-07	MCTP1
8.84195e-12	0.249161	0.933	0.912	2.68892e-07	RPL36
9.27307e-12	-0.762325	0.013	0.021	2.82003e-07	FGF18
9.8113e-12	-0.319713	0.125	0.147	2.98371e-07	BNC1
1.0311e-11	-0.129028	0.167	0.175	3.13568e-07	DST
1.06432e-11	0.209819	0.888	0.858	3.2367e-07	RPL36A
1.09579e-11	-0.154198	0.147	0.159	3.33241e-07	PFN2
1.10012e-11	-0.190128	0.162	0.178	3.34558e-07	CLIC1
1.24188e-11	0.436603	0.028	0.021	3.77669e-07	WFDC1
1.27048e-11	-0.443964	0.078	0.101	3.86366e-07	ADAM12
1.28194e-11	-0.306604	0.176	0.211	3.8985e-07	MAGED2
1.31349e-11	-0.162113	0.039	0.044	3.99447e-07	STK32B
1.38804e-11	-0.162472	0.274	0.296	4.22118e-07	SSR3
1.40057e-11	-0.484978	0.021	0.029	4.25929e-07	JAG1
1.93047e-11	0.154362	0.113	0.104	5.87074e-07	KCNB2
1.93389e-11	-0.162796	0.398	0.399	5.88114e-07	PTN
1.99164e-11	-0.14276	0.304	0.299	6.05679e-07	UNC5D
2.02003e-11	-0.10315	0.174	0.185	6.1431e-07	NAV1
2.11303e-11	0.294927	0.945	0.93	6.42594e-07	RPL37
2.23544e-11	-0.925451	0.005	0.01	6.79821e-07	FOXC2
2.24787e-11	0.185876	0.052	0.045	6.83601e-07	C5orf17
2.26512e-11	-0.125954	0.198	0.212	6.88844e-07	KIF5B
2.36751e-11	0.351652	0.023	0.019	7.19983e-07	SLC30A8
2.41486e-11	-0.13586	0.13	0.141	7.34383e-07	C11orf74
2.68096e-11	-0.190171	0.405	0.432	8.15307e-07	PFN1
3.29951e-11	-0.145677	0.263	0.272	1.00341e-06	FNDC3B
3.34206e-11	-0.395615	0.032	0.038	1.01635e-06	AL355612.1
3.42248e-11	-0.181471	0.02	0.023	1.04081e-06	GDF15
3.42312e-11	0.131082	0.515	0.476	1.04101e-06	SOD1
3.49903e-11	-0.517034	0.023	0.032	1.06409e-06	FKBP11
3.94495e-11	-0.167368	0.057	0.064	1.1997e-06	NRP1
3.95503e-11	-0.244799	0.129	0.147	1.20277e-06	MYH9
4.08631e-11	0.236832	0.155	0.133	1.24269e-06	IDH1
4.29869e-11	-0.105254	0.092	0.098	1.30728e-06	AMOTL2
4.45518e-11	0.209641	0.296	0.267	1.35486e-06	DCBLD2
4.61792e-11	-0.327294	0.082	0.1	1.40436e-06	PDK1
4.6746e-11	0.583591	0.079	0.06	1.42159e-06	SNTG1
4.8597e-11	0.191808	0.431	0.388	1.47788e-06	PSAP
5.0614e-11	-0.169938	0.052	0.057	1.53922e-06	C1orf54
5.06521e-11	-0.404459	0.049	0.063	1.54038e-06	KLF6
5.39274e-11	0.44861	0.262	0.211	1.63999e-06	CADM2
5.7099e-11	0.304308	0.03	0.024	1.73644e-06	DPP6
6.1464e-11	0.149728	0.413	0.378	1.86918e-06	CANX
6.27892e-11	-0.16415	0.174	0.19	1.90948e-06	CEBPD
6.39229e-11	-0.120569	0.131	0.133	1.94396e-06	ROR1
6.64933e-11	-0.15209	0.573	0.593	2.02213e-06	CIRBP
6.98334e-11	-0.109419	0.17	0.18	2.1237e-06	HIST3H2A
6.9857e-11	-0.460307	0.143	0.179	2.12442e-06	SLC6A15
7.03098e-11	0.774019	0.087	0.062	2.13819e-06	CSMD1
7.26599e-11	-0.116038	0.031	0.035	2.20966e-06	ELL2
7.69988e-11	-0.629478	0.022	0.032	2.34161e-06	COL16A1
7.76767e-11	0.671845	0.022	0.017	2.36223e-06	EMX2
9.06849e-11	0.308281	0.116	0.095	2.75782e-06	LIN7A
9.09369e-11	0.183035	0.105	0.103	2.76548e-06	LMO7
9.16734e-11	-0.279336	0.088	0.103	2.78788e-06	AHR
9.52959e-11	-0.222978	0.272	0.296	2.89805e-06	MRPS6
9.92606e-11	0.302701	0.059	0.047	3.01862e-06	CD96
9.95812e-11	0.14028	0.54	0.505	3.02836e-06	APLP2
1.09256e-10	-0.107478	0.205	0.212	3.32257e-06	FLNA
1.09336e-10	0.362665	0.04	0.032	3.32502e-06	BCAS1
1.10242e-10	0.200731	0.959	0.952	3.35256e-06	RPS8
1.10813e-10	0.366058	0.087	0.071	3.36994e-06	LRP2
1.11872e-10	-0.146521	0.273	0.293	3.40214e-06	JUND
1.2007e-10	-0.175713	0.147	0.161	3.65146e-06	NR2F2
1.30716e-10	0.261637	0.068	0.057	3.9752e-06	LINC01090
1.33019e-10	0.313317	0.104	0.092	4.04524e-06	MEF2C
1.33395e-10	0.252228	0.082	0.07	4.05667e-06	SLC4A5
1.37347e-10	0.129901	0.122	0.111	4.17687e-06	GOT2
1.39449e-10	-0.650112	0.024	0.037	4.2408e-06	RCN3
1.44617e-10	0.417792	0.114	0.086	4.39795e-06	ESRRG
1.59087e-10	0.589573	0.012	0.01	4.838e-06	LINC01721
1.63204e-10	-0.201397	0.954	0.952	4.9632e-06	TPT1
1.63694e-10	0.20724	0.172	0.152	4.97811e-06	METRN
1.79946e-10	-0.236896	0.047	0.055	5.47235e-06	FAM210A
1.87395e-10	-0.255012	0.022	0.026	5.69887e-06	RFTN2
2.14507e-10	0.182585	0.504	0.454	6.52338e-06	COX8A
2.17704e-10	-0.119469	0.069	0.074	6.62058e-06	XPOT
2.38983e-10	-0.168546	0.281	0.289	7.26771e-06	NRG1
2.39962e-10	-0.160349	0.171	0.188	7.29747e-06	RAP1B
2.44287e-10	-0.133102	0.132	0.138	7.42903e-06	SIPA1L1
2.5102e-10	-0.221815	0.045	0.051	7.63377e-06	OSMR
3.06913e-10	-0.176983	0.011	0.012	9.33353e-06	EMX2OS
3.21386e-10	-0.118485	0.202	0.215	9.77367e-06	ARF1
3.32879e-10	-0.316262	0.091	0.108	1.01232e-05	PIEZO2
3.49769e-10	-0.998109	0.018	0.028	1.06368e-05	SFRP4
3.50418e-10	0.100677	0.165	0.154	1.06566e-05	DPP10
3.89105e-10	0.135032	0.444	0.423	1.18331e-05	COLEC12
4.06433e-10	-0.460882	0.036	0.048	1.236e-05	JDP2
4.32347e-10	0.111368	0.099	0.091	1.31481e-05	WDR45B
4.41463e-10	0.435109	0.095	0.072	1.34253e-05	S100B
4.67092e-10	-0.204773	0.225	0.237	1.42047e-05	SLC4A4
5.28726e-10	-0.129822	0.036	0.038	1.60791e-05	EHD2
5.48185e-10	-0.689659	0.009	0.014	1.66708e-05	AC009975.1
5.71067e-10	0.139988	0.09	0.084	1.73667e-05	CCDC148
5.87124e-10	0.171556	0.043	0.038	1.7855e-05	SLC39A12
6.2636e-10	0.141948	0.215	0.198	1.90482e-05	SEMA3C
6.45288e-10	-0.340017	0.023	0.029	1.96238e-05	MSC-AS1
6.74777e-10	-0.186572	0.063	0.069	2.05206e-05	FRMD6
7.1331e-10	-0.20948	0.11	0.123	2.16925e-05	TMEM263
7.77214e-10	-0.385884	0.049	0.063	2.36359e-05	HSPG2
7.83571e-10	0.26571	0.285	0.25	2.38292e-05	TLE4
8.41641e-10	0.105445	0.217	0.201	2.55952e-05	MANF
8.7152e-10	-0.157717	0.142	0.155	2.65038e-05	LIMS1
9.05356e-10	-0.182117	0.154	0.165	2.75328e-05	GLS
9.43239e-10	0.273602	0.01	0.008	2.86848e-05	F13A1
9.61643e-10	0.112312	0.167	0.155	2.92445e-05	SHISA5
1.09108e-09	-0.133904	0.205	0.215	3.3181e-05	TRIO
1.12732e-09	0.436206	0.068	0.043	3.42831e-05	MAL
1.15578e-09	0.852401	0.046	0.027	3.51485e-05	AC092958.1
1.2852e-09	-0.165618	0.019	0.022	3.90843e-05	AC018742.1
1.30953e-09	-0.245287	0.117	0.137	3.98242e-05	PHGDH
1.32149e-09	0.137766	0.369	0.335	4.0188e-05	ATP5F1A
1.34991e-09	0.387896	0.14	0.114	4.10521e-05	DAB1
1.35157e-09	-0.265578	0.817	0.829	4.11026e-05	ACTB
1.42936e-09	0.123514	0.463	0.426	4.34682e-05	TPD52L1
1.52873e-09	-0.224601	0.038	0.044	4.64903e-05	KCNMA1
1.65285e-09	0.2386	0.128	0.114	5.0265e-05	TARS
1.65913e-09	-0.251791	0.071	0.083	5.04559e-05	IFT20
1.7306e-09	-0.230454	0.215	0.248	5.26294e-05	BCAT1
1.77322e-09	0.106911	0.517	0.482	5.39253e-05	TNRC6A
1.99649e-09	-0.160439	0.064	0.07	6.07153e-05	TGFB1I1
2.09548e-09	0.121517	0.052	0.048	6.37257e-05	BTC
2.18509e-09	-0.107372	0.018	0.022	6.64507e-05	KRT7
2.26275e-09	0.113234	0.22	0.203	6.88124e-05	COX14
2.28062e-09	-0.23478	0.083	0.096	6.9356e-05	PFKFB3
2.34637e-09	-0.638789	0.011	0.016	7.13556e-05	GRB14
2.53179e-09	0.112319	0.028	0.026	7.69943e-05	RNF157
2.53605e-09	-0.190514	0.079	0.089	7.71239e-05	LINC00355
2.56903e-09	-0.300793	0.024	0.029	7.81268e-05	SH3RF3
2.69243e-09	-0.371866	0.017	0.022	8.18796e-05	ZNF667
2.75196e-09	0.471394	0.149	0.121	8.36899e-05	GRIA4
3.11365e-09	0.366221	0.2	0.163	9.46892e-05	PTPRZ1
3.14152e-09	-0.28655	0.134	0.155	9.55367e-05	IER3
3.15812e-09	0.54408	0.022	0.015	9.60415e-05	DCDC2
3.23853e-09	0.157306	0.895	0.873	9.84869e-05	RPL35
3.40059e-09	0.128885	0.096	0.089	0.000103415	ADAMTS9-AS2
3.72298e-09	-0.358626	0.026	0.033	0.00011322	ARHGEF2
3.82518e-09	0.42003	0.126	0.097	0.000116327	CFI
3.88774e-09	-0.143587	0.04	0.044	0.00011823	SYNPO2
3.96928e-09	0.332687	0.055	0.045	0.00012071	DNER
4.17929e-09	-0.146429	0.044	0.048	0.000127096	GBP1
4.18293e-09	-0.269413	0.024	0.029	0.000127207	SNAI2
4.26463e-09	0.168591	0.973	0.956	0.000129692	MALAT1
4.32549e-09	0.250691	0.949	0.94	0.000131543	RPL39
4.3307e-09	-0.19362	0.061	0.068	0.000131701	RRAS
4.35383e-09	-0.156558	0.229	0.245	0.000132404	SILC1
4.8788e-09	-0.161965	0.18	0.202	0.000148369	CDK2AP1
4.97447e-09	0.212993	0.031	0.026	0.000151279	IFI44
5.03893e-09	-0.122653	0.068	0.073	0.000153239	LINC00607
5.17215e-09	-0.359144	0.012	0.015	0.00015729	BEND6
5.25854e-09	0.267521	0.228	0.2	0.000159918	ZNF804A
5.41402e-09	0.178141	0.057	0.053	0.000164646	MT2A
5.59393e-09	0.202697	0.394	0.351	0.000170117	ATOX1
7.00437e-09	-0.183808	0.198	0.222	0.00021301	RHEB
7.10648e-09	0.431823	0.054	0.044	0.000216115	ADAMTS19
7.29105e-09	0.1267	0.209	0.193	0.000221728	PLCE1
7.3752e-09	0.332638	0.211	0.171	0.000224287	COX17
7.44101e-09	0.228671	0.146	0.126	0.000226289	PLCH1
7.91238e-09	0.655708	0.041	0.026	0.000240623	ADAMTS9-AS1
8.18726e-09	-0.294429	0.016	0.02	0.000248983	CD248
8.99529e-09	-0.305769	0.043	0.051	0.000273556	SLC7A11
9.66115e-09	0.471496	0.082	0.065	0.000293805	GRIA2
1.01788e-08	-0.459843	0.016	0.02	0.000309546	ADAM19
1.05691e-08	-0.373643	0.009	0.012	0.000321416	PURPL
1.06808e-08	-0.306355	0.072	0.088	0.000324815	YIPF5
1.1068e-08	0.295562	0.357	0.299	0.000336589	ATP5MF
1.12054e-08	-0.264384	0.034	0.041	0.000340768	JAM2
1.16003e-08	0.292675	0.026	0.02	0.000352777	ATP8A2
1.25398e-08	-0.332096	0.086	0.107	0.000381348	ERO1A
1.35825e-08	-0.114498	0.22	0.233	0.000413056	PFKP
1.52389e-08	-0.140573	0.089	0.096	0.00046343	EVA1B
1.56308e-08	0.74674	0.121	0.097	0.000475349	CHSY3
1.60077e-08	0.317687	0.023	0.019	0.000486809	IFIT3
1.67512e-08	0.138089	0.444	0.403	0.000509419	RBFOX2
1.7018e-08	0.172101	0.049	0.044	0.000517533	SLC2A12
1.73869e-08	0.198801	0.415	0.389	0.000528752	EFNA5
1.83963e-08	0.277124	0.185	0.157	0.000559449	SARS
1.91373e-08	-0.177962	0.2	0.213	0.000581984	RPS4Y1
1.99305e-08	-0.868678	0.01	0.018	0.000606108	OMD
2.16802e-08	-0.416172	0.023	0.029	0.000659315	P4HA3
2.18411e-08	0.459926	0.101	0.075	0.000664211	PHYHIPL
2.30962e-08	0.304337	0.174	0.147	0.000702379	SGK1
2.48631e-08	0.516917	0.17	0.121	0.000756111	ZSCAN16-AS1
2.5947e-08	0.738518	0.121	0.08	0.000789075	CPAMD8
2.76732e-08	-0.275353	0.106	0.125	0.000841571	CITED2
2.99182e-08	-0.35942	0.029	0.036	0.000909843	PRKCQ-AS1
3.0612e-08	0.254037	0.252	0.215	0.000930942	CHD4
3.12331e-08	0.599349	0.035	0.024	0.000949829	SERPINA3
3.38593e-08	0.375434	0.124	0.102	0.0010297	PDE4B
3.48917e-08	0.134869	0.207	0.188	0.00106109	AQP1
3.58919e-08	0.238547	0.046	0.041	0.00109151	CDH19
3.6463e-08	0.397321	0.052	0.04	0.00110888	BICDL1
3.94262e-08	0.153312	0.251	0.227	0.00119899	COX16
3.99099e-08	-0.219091	0.094	0.108	0.0012137	PDLIM7
4.02502e-08	0.163128	0.422	0.381	0.00122405	HSPA5
4.21111e-08	-0.120625	0.041	0.043	0.00128064	CRYM
4.28023e-08	-0.116649	0.1	0.104	0.00130166	SPINT2
4.67832e-08	0.121837	0.153	0.14	0.00142272	CSRNP3
4.88614e-08	0.135628	0.302	0.282	0.00148592	CTSD
4.91163e-08	0.312808	0.187	0.161	0.00149368	MAB21L1
5.16537e-08	-0.303903	0.096	0.115	0.00157084	LAMP1
5.18692e-08	0.177126	0.133	0.118	0.00157739	STOX2
5.31637e-08	0.275489	0.095	0.079	0.00161676	MAP7
5.58663e-08	-0.298547	0.014	0.017	0.00169895	LAMP5
5.74351e-08	-0.269104	0.059	0.07	0.00174666	SHMT2
5.86465e-08	0.313222	0.742	0.709	0.0017835	RPS26
5.87266e-08	-0.159187	0.052	0.059	0.00178593	AK1
5.88408e-08	-0.586894	0.053	0.076	0.00178941	EGFL6
5.89983e-08	0.294624	0.097	0.08	0.0017942	LAYN
6.59316e-08	0.366692	0.203	0.179	0.00200505	ROBO2
6.65524e-08	-0.35749	0.014	0.019	0.00202392	ABI3BP
6.74079e-08	0.12094	0.043	0.042	0.00204994	SLC1A3
6.93552e-08	0.290626	0.068	0.057	0.00210916	ERMN
7.93515e-08	-0.250709	0.032	0.037	0.00241316	NUAK1
8.06603e-08	-0.153118	0.113	0.124	0.00245296	SKIL
8.07181e-08	-0.189032	0.047	0.053	0.00245472	SH3PXD2A
8.26218e-08	0.374835	0.401	0.32	0.00251261	NDUFA1
8.32092e-08	-0.104195	0.106	0.113	0.00253047	NRP2
9.66629e-08	-1.03267	0.007	0.014	0.00293962	OSR1
9.95693e-08	0.115222	0.108	0.099	0.003028	UBA6-AS1
1.02728e-07	-0.368559	0.06	0.076	0.00312406	TXNDC5
1.08764e-07	-0.171823	0.046	0.051	0.00330763	KLF5
1.12672e-07	0.372415	0.013	0.01	0.00342647	LINC02263
1.1408e-07	-0.130952	0.102	0.109	0.00346929	JUN
1.1837e-07	-0.11946	0.172	0.18	0.00359974	NBAS
1.22683e-07	-0.102639	0.045	0.048	0.00373091	NFIL3
1.27688e-07	-0.303635	0.1	0.121	0.00388313	AP3S1
1.33186e-07	-0.174833	0.089	0.104	0.00405033	LDB2
1.38075e-07	0.300514	0.174	0.148	0.00419898	CLSTN2
1.41185e-07	0.53811	0.034	0.025	0.00429358	AC008591.1
1.44622e-07	0.202109	0.123	0.107	0.00439811	TPP1
1.44751e-07	-0.111234	0.039	0.042	0.00440201	PDE8B
1.52337e-07	0.121162	0.222	0.205	0.00463273	NDUFS7
1.62835e-07	-0.171774	0.081	0.088	0.00495197	ABCA1
1.64271e-07	0.198072	0.181	0.162	0.00499565	XIST
1.66031e-07	-0.654726	0.008	0.013	0.00504916	BX322234.1
1.72058e-07	-0.180172	0.064	0.072	0.00523246	RBCK1
1.8341e-07	-0.245468	0.056	0.066	0.00557767	HYAL2
1.86795e-07	0.12002	0.08	0.073	0.00568062	EFR3B
1.93121e-07	-0.230483	0.05	0.058	0.005873	ADGRA2
1.93558e-07	-0.222741	0.041	0.048	0.0058863	LINC02649
1.95205e-07	0.286536	0.114	0.097	0.00593637	NCAM1
2.06366e-07	0.823606	0.035	0.021	0.0062758	ADCY8
2.10327e-07	-0.216205	0.019	0.022	0.00639625	LINC00534
2.12378e-07	-0.302121	0.029	0.035	0.00645861	SVEP1
2.19093e-07	0.581881	0.036	0.026	0.00666283	BRINP1
2.20454e-07	-0.104682	0.135	0.143	0.00670424	FYN
2.21224e-07	0.715851	0.092	0.063	0.00672765	MECOM
2.29594e-07	-0.135494	0.147	0.159	0.00698218	TFG
2.30148e-07	-0.859543	0.008	0.014	0.00699903	CALCRL
2.61008e-07	-0.171699	0.043	0.048	0.00793751	TRIB2
2.61379e-07	-0.214532	0.047	0.054	0.0079488	LASP1
2.61728e-07	-0.139778	0.274	0.294	0.0079594	MFAP2
2.61953e-07	-0.134775	0.268	0.285	0.00796624	RNF13
2.71285e-07	-0.147853	0.257	0.273	0.00825005	COL9A2
2.71978e-07	-0.769366	0.009	0.015	0.00827111	KIAA1755
2.83473e-07	0.319443	0.055	0.044	0.0086207	LRRC8C
2.88436e-07	-0.172699	0.073	0.08	0.00877164	EGLN3
2.91598e-07	0.359478	0.028	0.021	0.0088678	PTPRT
3.01915e-07	-0.227128	0.169	0.194	0.00918154	DDOST
3.12816e-07	-0.575918	0.007	0.01	0.00951305	ADAMTS15
3.19014e-07	-0.122201	0.215	0.231	0.00970153	TXNL1
3.19878e-07	0.146268	0.517	0.473	0.00972782	COX7A2
3.34066e-07	0.358725	0.017	0.013	0.0101593	SV2B
3.47668e-07	0.1012	0.385	0.362	0.0105729	C12orf57
3.54091e-07	0.103409	0.376	0.365	0.0107683	MIR99AHG
3.54233e-07	-0.452344	0.008	0.011	0.0107726	AC002074.1
3.5642e-07	-0.239062	0.086	0.091	0.0108391	ADAMTS6
3.69723e-07	0.66621	0.075	0.048	0.0112436	LINC02506
3.70197e-07	-0.109493	0.368	0.382	0.0112581	PLCB4
3.73918e-07	-0.188126	0.094	0.106	0.0113712	LDLRAD4
3.83178e-07	0.901029	0.015	0.008	0.0116528	MIR646HG
3.88962e-07	0.138971	0.257	0.234	0.0118287	SOX5
3.93699e-07	0.484861	0.035	0.025	0.0119728	AC138305.1
3.99934e-07	0.159341	0.375	0.341	0.0121624	KAZN
4.53843e-07	-0.233211	0.046	0.053	0.0138018	PLEKHH2
4.69743e-07	-0.178064	0.09	0.1	0.0142854	ARPC1B
4.71128e-07	0.115066	0.192	0.178	0.0143275	ERC2
4.81008e-07	-0.188992	0.02	0.022	0.0146279	PPP1R3C
5.22634e-07	0.462526	0.095	0.071	0.0158938	PIP5K1B
5.66845e-07	-0.117167	0.115	0.122	0.0172383	XBP1
5.70962e-07	-0.269913	0.051	0.06	0.0173635	CMBL
6.00972e-07	0.209725	0.221	0.193	0.0182761	RARRES2
6.02903e-07	-0.556724	0.007	0.01	0.0183349	Z97200.1
6.06007e-07	-0.318507	0.055	0.067	0.0184293	PLAGL1
6.41136e-07	0.328063	0.14	0.115	0.0194976	CADPS2
6.70094e-07	-0.186537	0.125	0.14	0.0203782	BAX
6.70927e-07	0.137289	0.211	0.185	0.0204036	CYP51A1
6.86496e-07	-0.215446	0.938	0.939	0.020877	ACTG1
6.87866e-07	0.578795	0.293	0.207	0.0209187	PET100
6.90924e-07	-0.102475	0.197	0.205	0.0210117	CD59
7.42483e-07	0.351413	0.043	0.034	0.0225797	LINC01619
8.04555e-07	0.125018	0.089	0.081	0.0244673	CFLAR
8.06852e-07	0.100932	0.94	0.932	0.0245372	RPS15
8.16702e-07	-0.122362	0.043	0.045	0.0248367	AC107021.1
8.57443e-07	-0.167316	0.036	0.04	0.0260757	SERPING1
8.65777e-07	0.134837	0.125	0.114	0.0263291	ZNF330
8.75807e-07	-0.290009	0.082	0.096	0.0266342	MDFIC
9.31188e-07	-0.133194	0.072	0.078	0.0283184	UFL1
9.38489e-07	0.298388	0.011	0.009	0.0285404	VTN
9.50986e-07	0.186612	0.088	0.077	0.0289204	DYNLL2
9.59717e-07	-0.195496	0.084	0.094	0.0291859	CYB5R3
9.63363e-07	0.141849	0.062	0.058	0.0292968	ISG15
9.65396e-07	0.159565	0.075	0.067	0.0293587	RXYLT1
9.82701e-07	-0.32111	0.039	0.048	0.0298849	LRRC59
9.91918e-07	0.800188	0.069	0.04	0.0301652	SEMA3E
9.94231e-07	0.495727	0.328	0.246	0.0302355	NDUFA3
1.004e-06	0.320328	0.887	0.834	0.0305326	RPL38
1.01069e-06	0.475833	0.112	0.088	0.0307361	H19
1.01883e-06	0.269118	0.045	0.037	0.0309837	LINC00467
1.06693e-06	0.259391	0.122	0.1	0.0324464	SDF2L1
1.0763e-06	0.426988	0.168	0.137	0.0327314	AC098829.1
1.08918e-06	-0.158477	0.088	0.096	0.0331232	TSC22D2
1.10153e-06	-0.135763	0.078	0.086	0.0334985	ILK
1.10501e-06	0.287338	0.05	0.041	0.0336044	RPE65
1.12519e-06	-0.145865	0.275	0.294	0.0342181	HOMER3
1.15155e-06	-0.147979	0.042	0.046	0.0350199	CARS
1.17052e-06	0.354687	0.035	0.028	0.0355967	AL356124.1
1.18115e-06	-0.238095	0.045	0.052	0.0359198	FKBP14
1.23875e-06	-0.464374	0.036	0.048	0.0376718	NID1
1.24173e-06	-0.224691	0.072	0.081	0.0377623	RECK
1.26284e-06	0.356432	0.033	0.025	0.0384041	C1QTNF7
1.26386e-06	-0.170123	0.05	0.056	0.0384351	NTAN1
1.34452e-06	-0.469053	0.019	0.026	0.0408881	NT5E
1.34536e-06	-0.109397	0.071	0.076	0.0409139	FSCN1
1.3801e-06	-0.107076	0.02	0.023	0.0419701	SERPINA1
1.42161e-06	-0.169173	0.131	0.142	0.0432324	CAP1
1.42575e-06	0.214895	0.33	0.288	0.0433586	CBX5
1.43562e-06	0.396658	0.024	0.018	0.0436585	SLC6A13
1.45574e-06	-0.267677	0.028	0.033	0.0442706	AC004083.1
1.4759e-06	-0.191187	0.182	0.204	0.0448837	BTF3L4
1.51357e-06	0.103456	0.13	0.122	0.046029	TMEM164
1.5143e-06	-0.183223	0.164	0.179	0.0460512	HOMER2
1.53621e-06	-0.186619	0.136	0.15	0.0467178	AFAP1
1.58688e-06	0.47117	0.021	0.015	0.0482587	BX284668.5
1.64025e-06	-0.280518	0.023	0.028	0.0498816	SGCG
1.71389e-06	-0.350491	0.045	0.056	0.052121	LIMS2
1.73325e-06	-0.340222	0.009	0.011	0.05271	ENG
1.74578e-06	0.136409	0.482	0.446	0.0530909	ATP5F1D
1.74645e-06	0.312451	0.017	0.013	0.0531114	PTPRN2
1.76065e-06	0.150026	0.182	0.178	0.053543	ALCAM
1.89099e-06	-0.160433	0.036	0.04	0.057507	SORBS3
1.96677e-06	-0.292031	0.015	0.019	0.0598115	FGF7
1.9733e-06	-0.46959	0.046	0.063	0.0600099	SPSB1
2.01439e-06	0.19423	0.283	0.251	0.0612596	NLGN1
2.02371e-06	-0.494647	0.022	0.031	0.0615431	ST6GAL2
2.03403e-06	-0.194464	0.019	0.023	0.0618569	AC092957.1
2.05364e-06	0.16683	0.964	0.958	0.0624533	RPL41
2.06865e-06	0.203287	0.089	0.077	0.0629098	PPM1L
2.07102e-06	0.561689	0.033	0.023	0.0629819	AC110023.1
2.07409e-06	0.12814	0.085	0.078	0.063075	EIF4EBP2
2.20977e-06	0.677359	0.072	0.05	0.0672013	TFAP2B
2.22077e-06	-0.237093	0.256	0.283	0.067536	ZFP36L2
2.33205e-06	0.149651	0.13	0.122	0.0709199	PLPP3
2.34851e-06	-0.437711	0.058	0.074	0.0714206	CCNO
2.37196e-06	0.131674	0.09	0.081	0.0721338	SMIM30
2.43616e-06	0.112701	0.104	0.096	0.0740861	FMC1
2.43985e-06	0.260398	0.202	0.173	0.0741982	SIX3
2.49395e-06	0.201372	0.267	0.234	0.0758436	NDUFA2
2.582e-06	-0.445759	0.013	0.018	0.0785212	SMIM3
2.60501e-06	0.31653	0.065	0.053	0.0792209	UNC13B
2.65481e-06	-0.122109	0.141	0.152	0.0807354	PRNP
2.76134e-06	0.191644	0.195	0.17	0.083975	CACNB2
2.76197e-06	0.36085	0.098	0.079	0.0839943	EPHA5
2.77657e-06	-0.239096	0.044	0.049	0.0844384	CAV2
2.83514e-06	-0.100297	0.268	0.28	0.0862196	AP2S1
2.89034e-06	-0.140478	0.148	0.161	0.0878981	BHLHE40
2.91437e-06	0.125234	0.067	0.062	0.0886288	SHROOM4
2.95382e-06	0.286847	0.029	0.022	0.0898286	LINC01170
2.98175e-06	0.184949	0.091	0.079	0.0906781	XRRA1
3.22664e-06	0.119944	0.052	0.048	0.0981254	LINC02253
3.23347e-06	-0.219185	0.049	0.054	0.0983331	MDGA2
3.29092e-06	-0.209537	0.097	0.11	0.10008	RARS2
3.34301e-06	-0.194376	0.191	0.214	0.101664	RBM3
3.39938e-06	0.123573	0.119	0.112	0.103379	NIBAN1
3.48837e-06	0.366878	0.065	0.05	0.106085	RORB
3.51198e-06	0.120914	0.115	0.105	0.106803	AL049828.1
3.51273e-06	0.174006	0.112	0.099	0.106826	DHX30
3.75496e-06	0.130261	0.241	0.22	0.114192	NDUFA7
3.92212e-06	0.173508	0.656	0.614	0.119276	HMGB1
4.09837e-06	0.134147	0.116	0.118	0.124636	VGLL3
4.17004e-06	0.678364	0.018	0.012	0.126815	RNASE1
4.31796e-06	-0.452222	0.011	0.015	0.131313	CNN1
4.36874e-06	0.108777	0.276	0.259	0.132858	NRIP1
4.97159e-06	0.379106	0.308	0.245	0.151191	METAP2
5.00986e-06	0.139318	0.105	0.095	0.152355	ATG12
5.09832e-06	0.200927	0.014	0.014	0.155045	S100A2
5.20453e-06	0.587979	0.051	0.032	0.158275	SYNPR
5.29866e-06	-0.177788	0.284	0.312	0.161138	ITM2C
5.46313e-06	-0.364313	0.074	0.092	0.166139	PTPRB
5.68746e-06	-0.367161	0.191	0.235	0.172961	TUBB3
5.78692e-06	-0.146117	0.045	0.05	0.175986	SYNJ2
5.88036e-06	-0.35617	0.014	0.018	0.178828	MMP23B
5.90836e-06	0.220219	0.047	0.041	0.179679	AL591686.2
6.0048e-06	-0.146369	0.02	0.021	0.182612	NR1D1
6.19001e-06	-0.26287	0.117	0.139	0.188244	EFEMP2
6.22851e-06	0.264709	0.161	0.155	0.189415	RND3
6.27571e-06	0.156808	0.125	0.113	0.190851	FIGN
6.34954e-06	0.281812	0.046	0.038	0.193096	CRELD1
6.63475e-06	-0.419466	0.01	0.014	0.201769	TMEM100
6.86469e-06	0.204769	0.123	0.106	0.208762	EPB41L4A
6.9574e-06	-0.457946	0.009	0.011	0.211581	GASK1A
7.06034e-06	0.509917	0.038	0.026	0.214712	EPHA5-AS1
7.07326e-06	-0.15703	0.116	0.125	0.215105	EML4
7.14219e-06	0.391499	0.033	0.025	0.217201	MED12L
7.16204e-06	0.23086	0.083	0.072	0.217805	WFDC2
7.22376e-06	0.121291	0.105	0.097	0.219682	ACAT1
7.25653e-06	-0.164395	0.178	0.197	0.220678	NDN
7.29022e-06	0.132684	0.153	0.14	0.221703	ATXN7L3B
7.46748e-06	-0.105135	0.312	0.323	0.227093	SNHG32
7.49423e-06	0.249127	0.483	0.426	0.227907	UQCRQ
7.59132e-06	0.140181	0.057	0.051	0.23086	DIAPH2-AS1
7.70304e-06	0.182081	0.118	0.104	0.234257	TNRC6C
7.81601e-06	-0.165105	0.117	0.13	0.237693	KCMF1
8.24833e-06	0.287399	0.889	0.846	0.25084	RPS21
8.4918e-06	-0.359327	0.054	0.069	0.258244	TNFRSF1A
8.50757e-06	-0.244256	0.041	0.047	0.258724	GNB4
8.58898e-06	-0.530808	0.016	0.023	0.2612	PAPSS2
8.77337e-06	0.12904	0.107	0.096	0.266807	MMP14
8.81473e-06	-0.127643	0.02	0.021	0.268065	SELENBP1
9.02051e-06	-0.223132	0.091	0.104	0.274323	WDR1
9.33501e-06	0.207909	0.161	0.141	0.283887	SEMA3A
9.34168e-06	0.151032	0.207	0.187	0.28409	MYRF
9.36336e-06	-0.183074	0.032	0.037	0.284749	PLOD3
9.68725e-06	0.508014	0.045	0.033	0.294599	AC026341.1
9.69125e-06	-0.408341	0.022	0.028	0.294721	RUNX2
9.73549e-06	0.253227	0.279	0.238	0.296066	TIMM8B
9.79744e-06	0.419959	0.949	0.93	0.29795	RPS27
9.91633e-06	0.116199	0.094	0.086	0.301565	FIRRE
1.04124e-05	-0.230966	0.055	0.064	0.316652	ZNF667-AS1
1.06767e-05	-0.187986	0.059	0.066	0.324688	FUT11
1.08602e-05	-0.185784	0.038	0.043	0.330269	BEND5
1.08976e-05	-0.139567	0.017	0.018	0.331407	DLGAP2
1.09692e-05	-0.194461	0.16	0.179	0.333585	ACTR3
1.11164e-05	-0.149379	0.039	0.043	0.33806	CCBE1
1.11267e-05	-0.203414	0.954	0.952	0.338375	RPS2
1.1404e-05	0.341956	0.041	0.033	0.346806	SLC22A8
1.15822e-05	0.248217	0.215	0.192	0.352227	NCAM2
1.1708e-05	0.202595	0.109	0.097	0.356052	FZD3
1.17184e-05	0.151161	0.264	0.24	0.356367	RSL24D1
1.18044e-05	-0.169068	0.018	0.02	0.358984	RARG
1.18847e-05	-0.209704	0.045	0.052	0.361426	GOLT1B
1.19181e-05	0.422051	0.044	0.034	0.362441	IFI27
1.19301e-05	0.160165	0.016	0.014	0.362807	RIPOR3
1.26779e-05	0.348165	0.078	0.067	0.385548	DYNC1I1
1.28077e-05	-0.240733	0.116	0.135	0.389495	YIF1A
1.30712e-05	0.100293	0.399	0.371	0.397509	CELF2
1.30784e-05	0.213564	0.314	0.28	0.397727	GRID2
1.31748e-05	-0.249844	0.056	0.066	0.400659	PRPSAP1
1.34141e-05	-0.898954	0.013	0.022	0.407937	SERTAD4
1.34249e-05	-0.147955	0.39	0.409	0.408265	RBMS1
1.3433e-05	0.377381	0.077	0.058	0.40851	VAV3
1.34566e-05	-0.278594	0.025	0.03	0.409228	BAG2
1.36742e-05	-0.20927	0.051	0.058	0.415846	CTIF
1.40903e-05	0.228556	0.401	0.348	0.428502	SNHG8
1.41035e-05	0.274989	0.231	0.195	0.428902	BEX2
1.41461e-05	-0.26975	0.033	0.04	0.430196	PXN
1.45579e-05	0.16539	0.084	0.076	0.442721	TTTY14
1.4689e-05	0.384252	0.014	0.011	0.446708	MYO7A
1.48902e-05	-0.210826	0.052	0.058	0.452827	LRIG3
1.57354e-05	0.114643	0.043	0.039	0.478529	ZNF664
1.60482e-05	0.29494	0.044	0.037	0.488041	IFIT1
1.60555e-05	0.457048	0.065	0.048	0.488264	TNFRSF14
1.64127e-05	-0.483084	0.044	0.051	0.499126	PTX3
1.66206e-05	-0.275253	0.034	0.039	0.50545	LEPR
1.69946e-05	0.156866	0.032	0.029	0.516822	IQCA1
1.70816e-05	-0.145659	0.168	0.18	0.519468	VMP1
1.81875e-05	-0.261525	0.058	0.068	0.553099	CCNG2
1.87385e-05	-0.187421	0.033	0.036	0.569857	CAVIN3
1.88931e-05	-0.360064	0.048	0.061	0.574558	FKBP9
1.89445e-05	0.129087	0.098	0.089	0.576121	SAMD12
1.91872e-05	0.203036	0.332	0.292	0.583502	ATP5PD
1.98826e-05	0.231262	0.018	0.015	0.604649	TMEM72-AS1
1.98956e-05	-0.129164	0.168	0.181	0.605044	RLF
2.01544e-05	-0.207274	0.044	0.051	0.612915	OSER1
2.05018e-05	0.132439	0.116	0.106	0.623481	SLC25A13
2.08895e-05	0.359939	0.091	0.077	0.63527	LRFN5
2.11246e-05	-0.199762	0.042	0.048	0.642419	MXRA8
2.15163e-05	0.114507	0.339	0.319	0.654333	ADGRL3
2.1638e-05	0.139405	0.108	0.099	0.658034	SOD2
2.23884e-05	0.200541	0.147	0.128	0.680853	DOCK3
2.25605e-05	0.55386	0.019	0.013	0.686087	LINC00536
2.26051e-05	-0.186571	0.046	0.052	0.687443	CYTH3
2.26886e-05	0.178325	0.044	0.039	0.689983	CREB5
2.28523e-05	0.129658	0.282	0.256	0.694963	KIF21A
2.30215e-05	-0.250213	0.045	0.055	0.700107	RUNX1
2.33096e-05	-0.182044	0.042	0.044	0.708867	HS3ST3A1
2.34288e-05	0.175139	0.529	0.483	0.712492	HSPD1
2.34911e-05	-0.11906	0.112	0.119	0.714388	IL6ST
2.36399e-05	-0.184894	0.133	0.146	0.718912	RIC1
2.44934e-05	-0.124655	0.129	0.137	0.74487	PARVA
2.47471e-05	0.437572	0.051	0.039	0.752584	C2orf80
2.57323e-05	0.170452	0.312	0.282	0.782546	CTNND2
2.62978e-05	-0.105163	0.081	0.086	0.799743	ATP11B
2.65126e-05	0.268051	0.156	0.142	0.806275	DOK5
2.653e-05	-0.151874	0.115	0.125	0.806804	RYBP
2.72793e-05	0.369849	0.056	0.043	0.829591	Z93930.2
2.73764e-05	0.44136	0.121	0.093	0.832544	BEX1
2.75803e-05	-0.151575	0.013	0.014	0.838745	WNT11
2.87975e-05	-0.595144	0.022	0.032	0.875762	JCAD
2.88704e-05	-0.32096	0.015	0.018	0.877978	LINC00499
2.89319e-05	0.112535	0.11	0.102	0.879848	PARP1
2.96543e-05	-0.112865	0.291	0.309	0.901817	RCN2
2.99273e-05	-0.143806	0.162	0.176	0.910118	MTHFD1L
3.00941e-05	-0.302744	0.037	0.045	0.915193	WNT5B
3.03599e-05	0.211546	0.029	0.024	0.923274	ANKRD29
3.1067e-05	0.419795	0.136	0.099	0.944777	CHRM3
3.13338e-05	0.162829	0.095	0.084	0.952891	ZNF248
3.14426e-05	0.141573	0.285	0.259	0.956201	MRPL57
3.17017e-05	-0.145861	0.172	0.184	0.96408	PLIN2
3.27203e-05	0.180625	0.456	0.412	0.995058	KTN1
3.28018e-05	-0.195702	0.216	0.243	0.997534	GSN
3.28023e-05	0.128954	0.157	0.146	0.997551	INPP4B
3.29008e-05	-0.234526	0.026	0.031	1	FBLIM1
3.29056e-05	0.203501	0.04	0.036	1	BMP2
3.33143e-05	-0.205357	0.009	0.01	1	HAPLN3
3.35435e-05	-0.403508	0.025	0.032	1	ERRFI1
3.41642e-05	0.334586	0.058	0.047	1	KIF22
3.44976e-05	-0.135649	0.944	0.941	1	RPL3
3.51574e-05	0.104412	0.065	0.06	1	ZHX1
3.55653e-05	0.201929	0.258	0.228	1	PCSK1N
3.56464e-05	-0.148584	0.051	0.055	1	IPO9-AS1
3.57639e-05	-0.595725	0.008	0.011	1	PLAUR
3.60421e-05	-0.193737	0.051	0.057	1	SORCS3
3.60641e-05	0.264835	0.021	0.018	1	PDZRN4
3.6419e-05	-0.249654	0.045	0.053	1	LINC02511
3.69279e-05	0.308755	0.072	0.059	1	FAM169A
3.7652e-05	0.126841	0.143	0.13	1	NTNG1
3.79032e-05	-0.179327	0.102	0.114	1	COPS8
3.85443e-05	0.324178	0.136	0.115	1	BST2
3.87569e-05	-0.184835	0.069	0.078	1	TMEM37
3.91797e-05	-0.141933	0.015	0.017	1	PDE1A
3.93485e-05	0.218609	0.151	0.13	1	WNK2
3.95931e-05	0.128917	0.105	0.097	1	PPP1R13B
3.97295e-05	0.203277	0.032	0.028	1	COL4A3
3.98253e-05	0.183923	0.262	0.238	1	PLXDC2
3.98883e-05	0.110416	0.145	0.134	1	CISD1
4.02778e-05	-0.232825	0.038	0.043	1	ME1
4.02954e-05	-0.328717	0.03	0.038	1	PXDC1
4.09217e-05	-0.191154	0.058	0.066	1	ARRDC3
4.23355e-05	-0.242041	0.023	0.029	1	IGF1
4.23838e-05	0.791447	0.024	0.015	1	LRRC3B
4.36716e-05	0.382609	0.144	0.114	1	AC073050.1
4.39006e-05	-0.101096	0.147	0.157	1	LSM2
4.41411e-05	-0.456454	0.011	0.015	1	PLAT
4.49933e-05	0.119907	0.149	0.138	1	LYRM2
4.57648e-05	0.163685	0.056	0.05	1	LINC02275
4.64785e-05	-0.210514	0.175	0.2	1	SH3BP5
4.68761e-05	0.314559	0.02	0.016	1	AL592183.1
4.69513e-05	-0.217482	0.109	0.127	1	LGMN
4.72666e-05	-0.460405	0.01	0.014	1	ECM2
4.80154e-05	0.239775	0.05	0.043	1	AL357507.1
4.88047e-05	-0.183893	0.122	0.136	1	DIPK2A
4.9172e-05	-0.229944	0.009	0.011	1	PRR5L
5.07746e-05	0.167014	0.063	0.057	1	KIAA1549
5.13548e-05	0.107122	0.161	0.147	1	AL109930.1
5.21359e-05	-0.149883	0.028	0.031	1	PLBD1
5.35582e-05	-0.156741	0.028	0.031	1	AC116362.1
5.47836e-05	0.828587	0.024	0.013	1	GFAP
5.66837e-05	-0.225432	0.014	0.017	1	CAPG
5.67312e-05	-0.242037	0.264	0.304	1	RTRAF
5.69535e-05	-0.301795	0.027	0.033	1	ZCCHC24
5.78251e-05	0.283994	0.028	0.023	1	PARP9
5.80135e-05	-0.141046	0.186	0.194	1	LDLRAD3
5.80715e-05	0.201862	0.078	0.068	1	SMIM1
5.92486e-05	0.21809	0.015	0.013	1	CRYBG1
6.00685e-05	0.227327	0.164	0.146	1	CAMKMT
6.14025e-05	0.183644	0.242	0.216	1	RSRC2
6.20118e-05	0.205652	0.283	0.266	1	TENM3
6.22289e-05	-0.464863	0.009	0.013	1	DACT1
6.23587e-05	-0.309932	0.048	0.057	1	ITGB5
6.25294e-05	-0.116462	0.04	0.043	1	TMEM251
6.39316e-05	-0.293216	0.093	0.11	1	GADD45B
6.39552e-05	-0.397967	0.009	0.012	1	MAST1
6.56244e-05	-0.654514	0.007	0.01	1	AP000331.1
6.59323e-05	0.640327	0.035	0.023	1	ARAP2
6.67566e-05	0.183742	0.027	0.023	1	ADTRP
6.79686e-05	-0.231502	0.069	0.08	1	SEC61A1
6.85954e-05	0.221162	0.605	0.543	1	COX6B1
6.93287e-05	-0.126292	0.127	0.137	1	PGRMC2
6.93973e-05	0.12234	0.512	0.476	1	ZBTB20
6.93993e-05	0.847913	0.017	0.01	1	OLFM3
6.95635e-05	-0.324407	0.036	0.045	1	UGDH
7.03242e-05	0.136883	0.101	0.094	1	AC079142.1
7.08046e-05	0.136641	0.092	0.09	1	IFI16
7.17972e-05	0.143357	0.038	0.034	1	LRRIQ1
7.27206e-05	-0.204827	0.062	0.071	1	EMD
7.35457e-05	-0.304802	0.039	0.047	1	AXL
7.48205e-05	-0.124322	0.224	0.24	1	JTB
7.53396e-05	-0.352753	0.011	0.013	1	TGFB3
7.67818e-05	-0.13842	0.066	0.069	1	TUBB2A
7.82796e-05	0.558743	0.057	0.04	1	CAMK4
7.97898e-05	-0.104363	0.028	0.032	1	RSPO3
8.24735e-05	0.199782	0.041	0.036	1	NBPF12
8.34461e-05	-0.145494	0.062	0.067	1	KCTD20
8.4638e-05	0.101002	0.054	0.05	1	MAP7D3
8.68589e-05	0.241522	0.131	0.112	1	GALNT13
8.96651e-05	0.501756	0.04	0.031	1	FABP7
8.97739e-05	0.208709	0.327	0.296	1	CDH2
9.05164e-05	0.719685	0.041	0.026	1	AC069277.1
9.10976e-05	0.463287	0.024	0.018	1	VWC2
9.14475e-05	-0.45329	0.007	0.01	1	BDNF
9.27734e-05	-0.113312	0.133	0.142	1	MAP4K5
9.29085e-05	-0.447844	0.012	0.016	1	PCK2
9.3643e-05	-0.176085	0.058	0.066	1	LSR
9.5209e-05	0.104858	0.136	0.127	1	PFDN4
9.64603e-05	-0.161438	0.023	0.026	1	ZBED5-AS1
9.75491e-05	-0.325855	0.018	0.023	1	RGS10
9.80643e-05	-0.197284	0.08	0.091	1	PGM1
9.80968e-05	0.433272	0.013	0.01	1	LINC02232
0.000101782	0.313266	0.815	0.749	1	ATP5F1E
0.000103645	-0.213839	0.038	0.044	1	PXK
0.000107497	0.368843	0.015	0.012	1	LINC01139
0.000111129	0.131252	0.14	0.126	1	PDXDC1
0.000112189	-0.119167	0.049	0.053	1	SHC1
0.000114549	0.392155	0.01	0.008	1	AC092916.1
0.000117041	-0.532221	0.014	0.019	1	SCG2
0.000119918	0.122875	0.523	0.486	1	NDUFS5
0.000120106	-0.366586	0.013	0.017	1	KISS1R
0.000121512	0.738486	0.054	0.034	1	AL356108.1
0.000122478	-0.156697	0.463	0.498	1	EIF4A1
0.000122688	0.402916	0.269	0.211	1	LIMCH1
0.00012389	0.117425	0.122	0.111	1	DPH6
0.000124641	0.248279	0.022	0.019	1	MAATS1
0.000125908	-0.117152	0.552	0.57	1	BRI3
0.000126095	-0.102699	0.082	0.088	1	HNRNPH2
0.000126997	-0.119146	0.079	0.085	1	ARCN1
0.000129212	-0.321572	0.027	0.034	1	MAN1B1
0.000129461	0.466674	0.037	0.027	1	ADCY1
0.000129809	-0.20442	0.101	0.115	1	SEC13
0.00013009	0.305822	0.027	0.022	1	PAX8-AS1
0.000131567	0.56561	0.578	0.441	1	ATP5ME
0.000132597	-0.21545	0.033	0.038	1	PNPLA4
0.000133576	0.129236	0.034	0.031	1	PPM1K
0.000134454	0.104851	0.527	0.495	1	COX5B
0.000134471	0.153858	0.237	0.216	1	DIAPH2
0.000135182	-0.190417	0.037	0.042	1	SOCS5
0.000135809	-0.184579	0.053	0.06	1	RAB12
0.000136487	0.1286	0.395	0.362	1	RDX
0.000137581	-0.124362	0.17	0.183	1	UBE2B
0.000138663	-0.104312	0.045	0.049	1	ZDHHC12
0.000140165	-0.229494	0.058	0.067	1	PGM3
0.000143991	0.115116	0.108	0.101	1	IQGAP2
0.000144021	-0.267333	0.009	0.011	1	OLFML1
0.000147985	-0.244016	0.013	0.015	1	HAS2
0.000150631	0.174161	0.093	0.086	1	EPHA4
0.000151003	-0.15076	0.056	0.062	1	TSPAN2
0.000154278	0.765582	0.047	0.028	1	PXDNL
0.000154495	-0.127692	0.037	0.036	1	CDH13
0.000158363	0.242034	0.053	0.048	1	GALNTL6
0.00016075	0.530829	0.093	0.074	1	APCDD1
0.00016257	0.156629	0.358	0.327	1	HMGN2
0.000162788	0.565071	0.061	0.042	1	SLC8A2
0.000163474	0.105805	0.045	0.042	1	TBC1D20
0.000164828	-0.157405	0.055	0.061	1	PLSCR4
0.000165123	0.309275	0.054	0.042	1	PLPPR4
0.000167489	-0.111535	0.15	0.161	1	FCGRT
0.000168249	-0.149765	0.078	0.086	1	DCUN1D5
0.000171287	0.303864	0.074	0.06	1	FAM234A
0.000171879	-0.179708	0.057	0.064	1	SERINC3
0.000174739	-0.100268	0.052	0.056	1	CLK1
0.000186702	0.128498	0.128	0.117	1	A1BG
0.000188673	0.104323	0.413	0.382	1	RERE
0.000189691	0.341937	0.051	0.038	1	HS6ST3
0.000191443	-0.124319	0.024	0.026	1	TLNRD1
0.000192864	-0.208814	0.837	0.861	1	SNHG29
0.000194147	0.59393	0.012	0.009	1	LINC02398
0.000195331	0.143349	0.042	0.037	1	TSEN2
0.000202051	0.291289	0.947	0.935	1	RPS28
0.000203178	0.786175	0.081	0.052	1	AL589740.1
0.000204586	0.14835	0.06	0.055	1	ELOVL6
0.000204606	-0.132338	0.131	0.141	1	COPB2
0.000206545	-0.42636	0.01	0.013	1	HRH1
0.000207069	0.157951	0.094	0.085	1	ECHDC2
0.000209346	0.114721	0.067	0.062	1	CRELD2
0.000213599	-0.145417	0.041	0.044	1	AC073332.1
0.000215892	-0.414986	0.015	0.019	1	SMAD7
0.000216457	-0.20182	0.029	0.033	1	AQP11
0.000217014	0.226149	0.024	0.02	1	PREX1
0.000217279	0.60163	0.011	0.007	1	FAM242A
0.000217476	-0.18636	0.032	0.036	1	HORMAD2
0.000219051	0.560194	0.346	0.294	1	NR2F1
0.000221201	0.109168	0.245	0.226	1	DEK
0.000221237	-0.270661	0.03	0.036	1	TMEM43
0.000226063	-0.258625	0.051	0.059	1	AC120193.1
0.000231999	0.290525	0.281	0.234	1	TMCO1
0.000236299	-0.154537	0.052	0.057	1	SSRP1
0.000236497	0.169594	0.049	0.044	1	USP13
0.00023844	-0.106975	0.181	0.186	1	GALNT10
0.000250941	-0.205473	0.024	0.028	1	AP000317.1
0.000258083	-0.323139	0.055	0.068	1	ADPGK
0.000258988	0.470103	0.038	0.027	1	RBM43
0.000259731	0.179136	0.214	0.191	1	GMDS-DT
0.0002618	-0.176058	0.136	0.151	1	TMEM165
0.00026185	0.104005	0.955	0.948	1	RPS24
0.000262552	-0.407482	0.023	0.029	1	ARHGAP31
0.000264776	0.509442	0.049	0.037	1	LHFPL3
0.000265225	0.113926	0.103	0.095	1	LMBRD1
0.00027063	-0.403653	0.011	0.015	1	SERTAD4-AS1
0.000271307	0.239434	0.033	0.031	1	GPC3
0.000272229	0.331223	0.096	0.077	1	TRIM36
0.000275287	-0.163046	0.083	0.091	1	CORO1C
0.000275434	0.340664	0.02	0.016	1	LINC02223
0.000281538	-0.258673	0.102	0.12	1	GNB2
0.000283439	-0.232265	0.04	0.047	1	PHLDA3
0.000286665	-0.307559	0.049	0.06	1	P3H1
0.000287356	-0.319668	0.01	0.011	1	HECW1
0.000288454	-0.255902	0.085	0.099	1	PERP
0.000292517	-0.16648	0.028	0.032	1	CDC42EP1
0.00029468	0.473399	0.105	0.082	1	DACH2
0.000300402	-0.248344	0.114	0.133	1	ACTR10
0.000303215	-0.719433	0.009	0.014	1	KCNG1
0.000313203	0.120311	0.038	0.035	1	CDC14A
0.000314119	-0.229531	0.018	0.021	1	GRK5
0.000315673	-0.133756	0.01	0.011	1	OLFML2A
0.000316494	-0.145282	0.105	0.115	1	DCTN2
0.000317216	-0.22444	0.06	0.07	1	UNC5B
0.00031834	-0.31369	0.027	0.034	1	TNS1
0.000321535	0.135657	0.454	0.419	1	ATP5IF1
0.000324355	-0.191129	0.091	0.102	1	SEC23A
0.000329527	-0.103257	0.283	0.298	1	LTBP1
0.000335112	-0.142248	0.205	0.215	1	GRIK1
0.000335924	1.75032	0.048	0.014	1	AC023469.1
0.000347128	0.611561	0.018	0.012	1	RPRML
0.000348516	0.149468	0.134	0.12	1	KANSL1L
0.000349741	-0.45483	0.03	0.04	1	CEMIP
0.000351998	-0.147739	0.083	0.091	1	ARHGDIA
0.000353599	0.162563	0.026	0.025	1	HSPA1B
0.000356653	-0.145101	0.076	0.083	1	YIPF4
0.000358836	0.598875	0.078	0.052	1	MEG3
0.000361011	0.210949	0.12	0.103	1	EMC10
0.000365366	0.349273	0.012	0.01	1	C9orf153
0.000367017	-0.109822	0.107	0.114	1	H2AFJ
0.000367289	-0.199892	0.046	0.052	1	SNCAIP
0.000370741	-0.229665	0.042	0.05	1	CLMP
0.000372695	-0.209514	0.026	0.03	1	PDIA5
0.000379583	-0.205338	0.043	0.049	1	CTSF
0.000386062	-0.102371	0.141	0.15	1	SLC25A36
0.000386283	0.305144	0.032	0.025	1	LINC00511
0.000390933	0.302087	0.056	0.045	1	TSPYL4
0.000392199	0.120286	0.189	0.173	1	TPM3
0.000400227	-0.133238	0.085	0.092	1	USF2
0.000403623	0.246832	0.017	0.015	1	AMACR
0.000404083	0.282244	0.528	0.458	1	ATP5MPL
0.000414766	-0.212147	0.067	0.075	1	ADRA2C
0.000414819	-0.196815	0.023	0.027	1	PAQR4
0.000419634	0.185398	0.017	0.015	1	LINC00504
0.000420596	-0.116657	0.142	0.153	1	C12orf10
0.000425424	0.554925	0.015	0.011	1	AC018731.1
0.000434731	0.690797	0.011	0.007	1	DOC2B
0.000439145	0.39597	0.012	0.009	1	AC040174.1
0.000444195	0.110147	0.315	0.293	1	TBC1D5
0.000446188	-0.233912	0.04	0.045	1	HIVEP2
0.000448737	-0.248177	0.014	0.016	1	NFKBIZ
0.000449756	-0.418767	0.008	0.011	1	ITGA5
0.000460953	-0.368293	0.018	0.023	1	FXYD5
0.000462791	-0.136631	0.082	0.089	1	RRAS2
0.000467874	0.113994	0.303	0.28	1	SH3BGRL
0.000469131	-0.252996	0.022	0.026	1	NRL
0.00048138	0.363322	0.053	0.041	1	LINC00271
0.000485811	0.264665	0.016	0.014	1	ADAD2
0.00048869	-0.151619	0.935	0.938	1	FTL
0.000488756	0.37195	0.029	0.022	1	TRIB1
0.000490568	-0.134192	0.096	0.105	1	GRSF1
0.000495663	-0.425657	0.033	0.042	1	RGS4
0.000506735	0.711492	0.013	0.009	1	AC064875.1
0.000508984	-0.116482	0.118	0.127	1	DENND10
0.000517046	0.160987	0.099	0.088	1	DAPK1
0.000523605	0.501691	0.106	0.082	1	DCDC1
0.000530398	-0.111261	0.103	0.11	1	MRPL17
0.000530722	0.103359	0.08	0.074	1	SRPRA
0.000532629	0.406045	0.084	0.065	1	DGKB
0.000533986	-0.296951	0.033	0.039	1	TMEM39A
0.000544117	0.238228	0.018	0.015	1	LINC00290
0.000546124	-0.34678	0.012	0.016	1	PNMA2
0.000548292	-0.232464	0.041	0.049	1	PRR7
0.000550157	0.183396	0.208	0.186	1	CYCS
0.000551403	-0.111384	0.047	0.051	1	NFKBIL1
0.000557024	-0.11313	0.231	0.23	1	SCG5
0.000560136	0.411316	0.013	0.01	1	AC069437.1
0.000571617	-0.166594	0.069	0.075	1	MDM2
0.000571753	0.159669	0.091	0.084	1	SPRY4-AS1
0.000572015	0.121235	0.329	0.305	1	BLOC1S1
0.000578081	0.20461	0.056	0.049	1	ADAMTS3
0.000578113	0.289488	0.124	0.104	1	NKAIN4
0.000580051	-0.519229	0.007	0.01	1	LMO7-AS1
0.00058061	0.104146	0.172	0.16	1	TUSC3
0.000588339	0.428269	0.051	0.038	1	CDH7
0.00059267	0.799632	0.038	0.022	1	AL139383.1
0.000594368	-0.230205	0.022	0.026	1	LURAP1L-AS1
0.000594471	-0.29181	0.019	0.023	1	PPP1R18
0.000595059	0.174562	0.37	0.344	1	GPHN
0.000601064	0.154782	0.081	0.072	1	KLHL23
0.000603567	0.536679	0.032	0.023	1	AC091078.1
0.000613743	-0.143297	0.051	0.056	1	TMEM33
0.000625067	-0.171318	0.156	0.172	1	TMED2
0.000628763	-0.444946	0.024	0.032	1	GLT8D2
0.000631316	0.108482	0.073	0.068	1	ASPHD1
0.000633278	-0.366556	0.016	0.021	1	BMP1
0.000636228	-0.248006	0.031	0.037	1	RHOD
0.000638352	-0.246577	0.046	0.053	1	DIAPH3
0.000639768	0.319969	0.144	0.124	1	CYP1B1
0.000639904	0.318424	0.11	0.095	1	GRIA1
0.000640732	0.373391	0.096	0.079	1	ZIC1
0.000643338	-0.227053	0.051	0.06	1	ELP5
0.000653947	0.184614	0.181	0.164	1	GRIP1
0.000660681	0.369755	0.024	0.019	1	SLC16A12
0.000662196	-0.111351	0.173	0.183	1	YEATS2
0.000666212	0.145875	0.041	0.037	1	TCEA3
0.000671191	0.40688	0.01	0.007	1	PAPLN
0.000674138	0.196267	0.015	0.013	1	CLUL1
0.000675335	-0.168888	0.042	0.047	1	FAM98A
0.000679862	-0.147	0.088	0.096	1	RSU1
0.000683239	-0.105015	0.051	0.054	1	MORC4
0.000689947	-0.440161	0.008	0.01	1	ARG2
0.000708939	0.535349	0.032	0.022	1	CA10
0.000708983	-0.139094	0.086	0.094	1	AZI2
0.000713811	-0.135191	0.065	0.072	1	GNA13
0.000720824	-0.120451	0.027	0.029	1	HSD11B1L
0.000735727	-0.24402	0.019	0.022	1	PKDCC
0.000736609	-0.191583	0.118	0.132	1	TBCB
0.000753069	-0.18797	0.044	0.05	1	KCNK1
0.00075599	-0.210284	0.036	0.042	1	IL11RA
0.000762325	0.357203	0.016	0.012	1	CCK
0.00077666	-0.585052	0.01	0.015	1	ATG9B
0.000791773	0.282913	0.11	0.092	1	TFRC
0.000796784	0.235031	0.028	0.024	1	PPP1R14C
0.000802408	-0.338101	0.057	0.07	1	TAX1BP3
0.000804251	0.159596	0.027	0.024	1	PDE9A
0.000808622	0.150414	0.034	0.031	1	PCBD2
0.00080944	0.263727	0.05	0.042	1	ZDHHC14
0.00081204	-0.286312	0.012	0.014	1	SHISA4
0.000824282	-0.185488	0.027	0.03	1	GAS6
0.000828995	-0.10538	0.012	0.013	1	TSPAN15
0.000830154	0.22688	0.011	0.009	1	LINC01237
0.000837119	0.104433	0.142	0.133	1	MFGE8
0.000837845	0.222706	0.058	0.05	1	PRDM16-DT
0.000839496	0.111321	0.733	0.692	1	ATP5MC2
0.000840911	-0.121841	0.177	0.188	1	STAM
0.000848908	-0.190784	0.012	0.014	1	RGCC
0.000852175	0.104501	0.275	0.255	1	LUC7L3
0.000858444	-0.106684	0.047	0.051	1	TMEM63B
0.000866223	-0.167885	0.059	0.066	1	MED10
0.000867182	0.119318	0.139	0.127	1	RNF145
0.000870218	-0.102003	0.023	0.024	1	PPP1R3B
0.000877746	0.11554	0.298	0.279	1	KIAA1217
0.000878378	0.244016	0.021	0.018	1	MGAM
0.000885447	0.105441	0.057	0.053	1	YEATS4
0.00089324	-0.147459	0.051	0.056	1	TULP3
0.00089386	-0.139914	0.072	0.079	1	SGCB
0.000898502	-0.24762	0.018	0.021	1	SYNPO
0.000929507	-0.181299	0.051	0.057	1	ARMCX6
0.00094419	0.157242	0.051	0.046	1	NINJ1
0.000958698	-0.287566	0.041	0.049	1	AP005203.1
0.000967924	0.129069	0.457	0.427	1	HLA-B
0.000969497	0.101539	0.853	0.834	1	SERF2
0.000974814	0.310251	0.049	0.04	1	FAM107A
0.000976231	0.170171	0.058	0.05	1	TENM3-AS1
0.000992966	-0.11311	0.108	0.112	1	PRSS33
0.00100289	-0.16962	0.033	0.037	1	CFAP410
0.00101046	-0.177457	0.054	0.061	1	FUOM
0.0010268	0.169511	0.054	0.048	1	PIK3R3
0.00104842	-0.107085	0.102	0.107	1	ZNF654
0.00105813	-0.316908	0.039	0.048	1	ALDH1L2
0.00106173	0.343213	0.012	0.009	1	PDE2A
0.00106586	0.587017	0.016	0.011	1	TLL2
0.00107766	-0.132555	0.147	0.159	1	SNX2
0.00113124	0.287062	0.625	0.557	1	TBCA
0.0011395	0.168089	0.057	0.05	1	PPT1
0.00114001	-0.184591	0.079	0.09	1	GET1
0.00114067	0.300457	0.08	0.069	1	ST6GALNAC5
0.00114337	-0.230782	0.035	0.041	1	AKT1
0.0011499	0.14999	0.941	0.93	1	RPL35A
0.00115565	-0.127477	0.206	0.224	1	RNH1
0.00116509	0.20404	0.1	0.087	1	ATP2B2
0.00116594	-0.169036	0.089	0.1	1	DBN1
0.00116639	-0.194804	0.079	0.09	1	WDR54
0.00116746	-0.225874	0.009	0.01	1	IRF1
0.00116855	-0.163191	0.052	0.058	1	NIT2
0.00118274	0.130512	0.121	0.113	1	NR3C1
0.00118953	-0.180045	0.012	0.013	1	STARD13-AS
0.00120263	0.316338	0.17	0.151	1	RALYL
0.00123038	0.133315	0.169	0.152	1	SREBF2
0.00123826	0.152255	0.24	0.232	1	SDK1
0.00124306	-0.305971	0.039	0.048	1	IFNGR1
0.00126781	0.131185	0.338	0.306	1	TENM2
0.00127327	-0.101825	0.065	0.069	1	CBX6
0.00127455	0.332584	0.025	0.019	1	SLC24A2
0.00129459	0.251285	0.074	0.062	1	PCDHGB6
0.00129908	-0.166583	0.075	0.083	1	SLC39A7
0.00130404	-0.106266	0.065	0.07	1	AK2
0.00130485	-0.140128	0.025	0.027	1	GPR137
0.00131823	-0.194713	0.029	0.033	1	CERCAM
0.00132424	0.158356	0.304	0.274	1	PPA1
0.00134361	0.265568	0.056	0.046	1	LINC00472
0.00134456	-0.198941	0.04	0.046	1	TRIT1
0.00134583	0.332909	0.03	0.024	1	AC114763.1
0.00135218	-0.123317	0.05	0.054	1	AL162253.2
0.00136198	-0.114165	0.057	0.061	1	CDC16
0.00136284	-0.22762	0.119	0.137	1	RER1
0.00137007	-0.244251	0.041	0.049	1	NDFIP2
0.00138215	0.108662	0.112	0.109	1	NUDT4
0.00138578	0.447216	0.089	0.067	1	CDH6
0.00139199	0.334251	0.208	0.169	1	SEZ6L2
0.00141172	-0.112958	0.029	0.032	1	ARV1
0.00142566	0.26921	0.095	0.08	1	CHD7
0.00143258	-0.252526	0.1	0.115	1	ADAM28
0.00145083	-0.481396	0.018	0.025	1	COL15A1
0.00145262	-0.168368	0.027	0.031	1	PDE6B
0.0014713	0.363306	0.095	0.073	1	RBM23
0.00148283	-0.341541	0.018	0.023	1	MVP
0.00148297	0.276836	0.033	0.027	1	ARL17A
0.00148307	-0.173334	0.093	0.104	1	TMEM35B
0.0015006	-0.110093	0.025	0.027	1	GPC1
0.00150143	-0.157488	0.01	0.012	1	AC243964.3
0.00151056	-0.137424	0.046	0.051	1	SLFN5
0.00151078	0.128346	0.18	0.165	1	CWC15
0.00152482	-0.289534	0.029	0.036	1	PGM2L1
0.00152668	0.142919	0.022	0.02	1	SLC45A4
0.00152764	-0.169327	0.089	0.098	1	KATNA1
0.0015322	0.132912	0.013	0.012	1	ZBTB24
0.00153809	-0.301359	0.009	0.011	1	TNS2
0.00155034	0.68933	0.035	0.021	1	SSTR2
0.00158232	0.107685	0.051	0.046	1	HDX
0.00158336	-0.182085	0.092	0.101	1	GALNT14
0.00159882	0.198282	0.051	0.044	1	MROH7
0.00160684	-0.309397	0.016	0.019	1	COLGALT1
0.0016089	0.108117	0.033	0.03	1	KCNMB2-AS1
0.00161203	-0.109372	0.206	0.218	1	TMED9
0.00161565	0.119549	0.087	0.08	1	RAB8B
0.00164908	-0.190317	0.064	0.072	1	POLD4
0.0016577	0.270833	0.03	0.024	1	RGS2
0.00168181	0.175117	0.021	0.018	1	AP001831.1
0.00172447	-0.20156	0.091	0.104	1	SAP30
0.00173273	0.510271	0.047	0.034	1	SYT9
0.00174841	-0.117166	0.215	0.229	1	ARL6IP5
0.00177875	0.149911	0.915	0.899	1	RPL22
0.00180434	0.141816	0.346	0.317	1	HNRNPU
0.00181507	0.194497	0.023	0.02	1	AC106798.1
0.00182499	-0.129073	0.129	0.138	1	SMC5
0.00184496	-0.249693	0.012	0.014	1	ANKRD33B
0.00185919	-0.27512	0.08	0.095	1	SSPN
0.00188084	0.185783	0.016	0.014	1	PRKD2
0.00191982	0.100966	0.088	0.081	1	IRAK1BP1
0.00193065	-0.175264	0.052	0.059	1	PLRG1
0.00194664	0.517906	0.036	0.025	1	AC019197.1
0.00195025	0.330222	0.066	0.055	1	PAX3
0.00196424	0.143809	0.089	0.081	1	TMEM50B
0.00196907	0.126636	0.046	0.041	1	SPEF2
0.00197104	-0.159901	0.015	0.014	1	HPSE2
0.00197593	-0.270625	0.074	0.087	1	CYYR1
0.00197801	0.191404	0.035	0.031	1	ZC3HAV1
0.00202825	-0.172395	0.075	0.084	1	NAA10
0.00204725	0.38485	0.653	0.575	1	PABPC1
0.00208558	-0.289624	0.022	0.026	1	SMYD2
0.00208866	0.825562	0.012	0.007	1	PDE11A
0.00210104	0.13558	0.022	0.02	1	ACY1
0.00210654	0.142344	0.352	0.325	1	DTNA
0.00211222	-0.199852	0.011	0.013	1	NMI
0.00211637	0.158845	0.037	0.033	1	MTMR4
0.00212528	-0.245638	0.08	0.094	1	MOB4
0.00214039	-0.267224	0.016	0.018	1	GSTT2B
0.00215744	-0.410375	0.019	0.025	1	TWF2
0.00217647	-0.114944	0.052	0.056	1	KLF3
0.00218335	-0.193242	0.028	0.032	1	SFT2D2
0.00219813	0.333143	0.053	0.044	1	OTUD7A
0.0022364	0.153871	0.017	0.016	1	AC106793.1
0.00226183	-0.25468	0.073	0.089	1	OLFM2
0.00226279	-0.109089	0.065	0.07	1	SDHAF3
0.00227584	-0.367086	0.01	0.013	1	THBS3
0.00230237	0.372537	0.054	0.042	1	LINC00461
0.00231119	0.291651	0.23	0.193	1	TNIK
0.00232149	-0.106548	0.221	0.235	1	BACE2
0.00232906	0.169741	0.012	0.011	1	AC004816.1
0.00236003	0.157374	0.02	0.018	1	RAB11B-AS1
0.00236016	0.145815	0.134	0.122	1	OTUD6B-AS1
0.00237747	0.211317	0.066	0.06	1	FSTL5
0.00237765	-0.238208	0.081	0.096	1	MPST
0.00238075	0.370168	0.014	0.01	1	ROR1-AS1
0.0023999	0.246569	0.183	0.164	1	HES1
0.00242154	0.381925	0.132	0.106	1	NKAIN3
0.002448	-0.15487	0.012	0.014	1	CD109
0.00246634	-0.315131	0.029	0.036	1	PRCD
0.00255343	-0.126455	0.053	0.058	1	PLPBP
0.00256817	0.143568	0.244	0.22	1	TMEM256
0.00260118	0.252102	0.038	0.032	1	ACSS3
0.00260306	0.164327	0.55	0.507	1	NCL
0.00260634	-0.188533	0.023	0.026	1	ANKRD44
0.00263389	0.152844	0.021	0.019	1	GBA2
0.00263892	0.304902	0.135	0.121	1	ADGRL2
0.00266734	0.100545	0.019	0.018	1	ZNF232
0.00266926	0.118671	0.362	0.34	1	MEIS2
0.002687	-0.275643	0.106	0.128	1	RAB34
0.00271053	-0.130785	0.098	0.106	1	COL8A2
0.00274318	0.303589	0.021	0.018	1	CRIP1
0.00276479	0.618486	0.068	0.048	1	CNTNAP5
0.00276934	0.100529	0.073	0.068	1	DENND1B
0.00276972	0.125512	0.085	0.079	1	STAT1
0.00279368	-0.130778	0.029	0.033	1	SOD3
0.00280659	0.147456	0.075	0.067	1	CCDC174
0.00280694	0.471525	0.044	0.031	1	PCDH9-AS2
0.00281476	0.270069	0.265	0.232	1	SYT1
0.0028279	-0.240376	0.051	0.06	1	ANKRD50
0.00283527	-0.392962	0.016	0.02	1	RAB23
0.00284461	0.65761	0.024	0.015	1	AC093866.1
0.00285834	-0.116303	0.037	0.04	1	ANKRD30BL
0.00287823	0.13253	0.036	0.033	1	RHBDD2
0.00288298	0.11061	0.092	0.085	1	RPA3
0.00288328	0.111917	0.026	0.025	1	COL4A4
0.00288435	-0.12253	0.128	0.138	1	YIPF3
0.00292754	-0.247471	0.053	0.062	1	UBE2Z
0.00293527	0.30247	0.061	0.05	1	LINC01833
0.00293872	0.181196	0.082	0.072	1	AC104596.1
0.00294453	-0.243347	0.03	0.035	1	COMMD5
0.00298486	-0.100542	0.06	0.064	1	SUN1
0.00299538	0.357268	0.087	0.071	1	DOCK10
0.00303142	-0.192458	0.098	0.11	1	GNAI3
0.00308049	-0.157687	0.156	0.173	1	BCAP31
0.00310746	-0.253153	0.01	0.011	1	OXTR
0.00311494	-0.205344	0.024	0.028	1	ABCB6
0.003136	0.510757	0.155	0.116	1	RMST
0.00313742	-0.105467	0.22	0.231	1	NOP10
0.00314434	-0.290278	0.034	0.041	1	RNASE4
0.00315965	0.119204	0.039	0.036	1	EIF4EBP3
0.00316186	-1.3514	0.014	0.03	1	SULT1E1
0.00320923	-0.285904	0.014	0.016	1	PTPRU
0.00321191	0.340584	0.073	0.059	1	PPM1E
0.00321226	0.110378	0.071	0.066	1	ENOX2
0.00322165	0.213775	0.337	0.297	1	SELENOK
0.00322745	-0.23559	0.019	0.021	1	PPFIA4
0.00323638	0.17403	0.068	0.06	1	L3MBTL3
0.00324476	0.304809	0.248	0.203	1	OOEP
0.00326885	0.163539	0.03	0.027	1	BCO1
0.00327165	0.350263	0.129	0.102	1	ALDH1A1
0.00328857	0.333029	0.041	0.033	1	EPHB1
0.003298	0.104943	0.215	0.204	1	SOS1
0.00329837	0.103112	0.122	0.114	1	THSD7A
0.00332241	0.148907	0.016	0.015	1	CABYR
0.003367	-0.151886	0.159	0.175	1	SSU72
0.00338068	0.481954	0.038	0.024	1	AC007389.1
0.00340663	0.112709	0.045	0.041	1	FAM171A2
0.00343144	-0.129187	0.039	0.045	1	ERG
0.00344997	-0.165469	0.074	0.083	1	GPAA1
0.0034736	0.374078	0.106	0.088	1	PAK3
0.003474	-0.205926	0.026	0.029	1	SLC25A43
0.003486	0.122237	0.049	0.045	1	YBEY
0.00349477	-0.186484	0.181	0.196	1	SLC7A6
0.00350367	0.148773	0.109	0.097	1	TES
0.00351683	-0.268132	0.043	0.051	1	FBLN2
0.00352143	0.794682	0.011	0.006	1	PRR34-AS1
0.00353206	0.12912	0.047	0.043	1	CEP104
0.00354563	-0.136571	0.079	0.086	1	NUP58
0.00359274	-0.115727	0.946	0.944	1	RPL15
0.00364715	-0.110146	0.368	0.38	1	REEP5
0.00368783	0.668395	0.027	0.017	1	ASTN1
0.0036886	0.338026	0.272	0.219	1	DYNC1I2
0.00369136	0.15517	0.046	0.041	1	EXPH5
0.0037358	0.200659	0.018	0.015	1	AP001172.1
0.00376188	0.265256	0.138	0.115	1	MAF
0.00376536	0.16484	0.851	0.81	1	RPL31
0.00381215	0.633813	0.021	0.013	1	STAC2
0.0038204	0.347596	0.044	0.034	1	RCAN2
0.00382756	-0.427695	0.008	0.01	1	LINC01276
0.00383867	-0.150594	0.019	0.021	1	STAP2
0.00386121	0.359797	0.055	0.043	1	PLXND1
0.00386898	-0.193761	0.31	0.333	1	TUBA1B
0.00389209	-0.244485	0.012	0.014	1	DUSP10
0.00390484	-0.21283	0.013	0.014	1	ATP8B2
0.0039189	0.133874	0.033	0.031	1	FAM149A
0.00393291	0.491925	0.066	0.047	1	CP
0.0039931	-0.23679	0.009	0.01	1	LOXL3
0.00399456	0.21601	0.013	0.012	1	GABRG2
0.00400517	-0.117018	0.141	0.15	1	SRM
0.00402316	-0.19094	0.031	0.035	1	SLC25A42
0.00405408	0.340773	0.052	0.042	1	CPA6
0.0040732	0.135126	0.175	0.16	1	CERS6
0.00408004	-0.141618	0.052	0.057	1	NQO1
0.00408788	0.220413	0.088	0.075	1	AFG3L2
0.00410722	-0.230038	0.022	0.026	1	LINC00310
0.00419807	0.139104	0.017	0.015	1	FAM229A
0.00421507	-0.192255	0.149	0.164	1	TUBA1C
0.00425223	0.137467	0.011	0.01	1	ZNF174
0.00426232	-0.107182	0.064	0.069	1	MDP1
0.00428535	-0.10726	0.019	0.02	1	MIF4GD
0.00429343	0.507259	0.025	0.018	1	TRMT9B
0.00431764	-0.19526	0.142	0.161	1	RAB32
0.00432607	-0.284195	0.055	0.066	1	ACOT9
0.00437986	-0.122511	0.05	0.054	1	HERC3
0.00439144	-0.125875	0.05	0.055	1	SEPHS1
0.00443092	0.305399	0.022	0.018	1	DLGAP1-AS1
0.00445306	0.367466	0.099	0.078	1	UNC5C
0.00447894	0.171585	0.04	0.035	1	TUBGCP5
0.0044901	0.231236	0.016	0.013	1	EML5
0.00451241	-0.154471	0.036	0.039	1	C1orf198
0.00452077	-0.214757	0.074	0.085	1	KRAS
0.00454714	-0.11831	0.086	0.091	1	DENND5A
0.00455738	0.256971	0.026	0.022	1	ARHGEF4
0.00456009	-0.169356	0.161	0.178	1	UBE2I
0.00456149	0.186049	0.019	0.017	1	STPG2-AS1
0.0045841	-0.122622	0.017	0.019	1	CU638689.4
0.00470641	-0.157305	0.155	0.169	1	APLP1
0.00470805	-0.121498	0.087	0.094	1	POLR2B
0.0047857	0.345215	0.027	0.021	1	LINC02340
0.00482769	-0.148482	0.079	0.084	1	CENPP
0.00482933	0.37128	0.014	0.011	1	HTR2A
0.00482975	0.132162	0.704	0.662	1	NAP1L1
0.00486676	0.233462	0.011	0.01	1	NEFH
0.00489358	1.31703	0.013	0.005	1	AC092445.1
0.00496494	-0.155914	0.105	0.116	1	UGCG
0.00496666	-0.157111	0.028	0.031	1	TSPAN11
0.00499118	-0.197678	0.045	0.052	1	MED8
0.00500476	-0.136766	0.073	0.079	1	SGCE
0.00500842	-0.189458	0.062	0.071	1	SLC40A1
0.00502947	0.222132	0.18	0.161	1	FGF13
0.00504848	-0.378986	0.035	0.045	1	BX284613.2
0.0050533	0.104707	0.353	0.342	1	DLGAP1
0.00505622	-0.103121	0.063	0.067	1	TMEM60
0.0050729	0.132193	0.083	0.076	1	TSTD1
0.00508684	0.347382	0.081	0.064	1	ACOT11
0.00508814	-0.158903	0.098	0.106	1	AC103876.1
0.005098	-0.113695	0.037	0.039	1	VLDLR
0.00510578	-0.136328	0.027	0.03	1	FOXD1
0.00512205	-0.123128	0.017	0.018	1	NIBAN2
0.00515023	0.265172	0.018	0.016	1	AC119674.1
0.00515678	-0.32989	0.015	0.019	1	CYYR1-AS1
0.00518526	-0.125027	0.202	0.216	1	PSMB6
0.00520307	-0.132741	0.067	0.073	1	SNTA1
0.00523277	-0.118085	0.107	0.116	1	ANXA6
0.00523315	-0.144676	0.077	0.084	1	SNRPA1
0.00526093	-0.143014	0.133	0.144	1	EIF5A
0.00527021	0.232139	0.064	0.055	1	ARL17B
0.00536158	-0.20874	0.048	0.054	1	MIR193BHG
0.00537641	0.208643	0.013	0.011	1	PKN2-AS1
0.00538175	0.422242	0.059	0.044	1	FXYD1
0.00539071	0.195569	0.123	0.112	1	STC1
0.00551238	-0.269101	0.02	0.024	1	B4GALT2
0.00551714	0.320088	0.069	0.055	1	PPFIA2
0.00555075	0.41	0.025	0.018	1	DNAH10
0.0055601	0.286367	0.027	0.022	1	MGAT4A
0.00557358	0.210455	0.122	0.112	1	EPB41L2
0.00558234	0.124052	0.118	0.109	1	ASS1
0.00559303	0.132283	0.129	0.118	1	DCAF7
0.00559624	0.111041	0.025	0.023	1	SHMT1
0.00559658	-0.10871	0.234	0.248	1	NME4
0.00562249	0.168504	0.167	0.148	1	MRPS36
0.00563786	0.194959	0.147	0.13	1	DLEU1
0.00569363	0.158527	0.062	0.056	1	VLDLR-AS1
0.00570204	-0.23921	0.055	0.064	1	PDK3
0.00580353	-0.144743	0.012	0.013	1	AL139021.1
0.00582845	0.230759	0.041	0.036	1	SLC16A7
0.0058315	0.12525	0.041	0.037	1	FBXO16
0.0058411	-0.184159	0.01	0.011	1	HCN1
0.00584698	0.546099	0.102	0.07	1	SNHG19
0.00587023	0.227547	0.033	0.028	1	NTN1
0.00590539	0.148025	0.109	0.098	1	NCBP2
0.0059117	-0.261731	0.096	0.115	1	DCTN6
0.00593956	-0.167866	0.011	0.012	1	SCN3B
0.00594269	-0.219035	0.078	0.091	1	GCA
0.00595562	-0.211114	0.02	0.023	1	FHL3
0.00599755	-0.140176	0.096	0.103	1	PIK3R1
0.00600253	-0.192653	0.091	0.103	1	CAPN2
0.00601167	0.401879	0.029	0.022	1	C19orf81
0.00602316	0.208817	0.076	0.068	1	WNT2B
0.00612131	-0.118912	0.142	0.153	1	CUL5
0.00614071	-0.160192	0.016	0.017	1	CCL28
0.006173	-0.199461	0.083	0.095	1	NPDC1
0.00620331	-0.327899	0.056	0.069	1	RBM24
0.00621807	-0.131485	0.163	0.175	1	DRAP1
0.0062345	0.276767	0.054	0.045	1	LINC01376
0.00628867	0.117753	0.03	0.027	1	UBQLN2
0.00631059	-0.29888	0.029	0.035	1	COL26A1
0.00636882	-0.218509	0.031	0.036	1	SIAH2
0.00637705	0.116945	0.216	0.198	1	PRRC2B
0.0063854	-0.289824	0.033	0.039	1	ANKH
0.00642742	0.28413	0.045	0.037	1	FLOT2
0.00644431	-0.170396	0.052	0.059	1	TBC1D23
0.00648192	-0.193146	0.094	0.106	1	HAX1
0.00651765	-0.203048	0.013	0.015	1	SH3D21
0.00654468	-0.160104	0.46	0.481	1	SLC3A2
0.00655246	-0.271856	0.147	0.161	1	KRT18
0.00656866	-0.215691	0.064	0.073	1	LINC01456
0.0066363	0.183034	0.072	0.063	1	MPHOSPH6
0.00665066	0.180587	0.03	0.026	1	PHF21B
0.0066756	-0.113988	0.074	0.081	1	CEP95
0.00669149	0.183797	0.113	0.099	1	MYEF2
0.00675748	0.182562	0.015	0.013	1	AC016074.2
0.00677024	0.102286	0.056	0.052	1	ZNF483
0.00677271	-0.110676	0.073	0.079	1	PPP1R21
0.00680179	0.45239	0.193	0.158	1	CXCL14
0.00686153	0.240205	0.047	0.04	1	AL513166.1
0.00689819	0.247957	0.013	0.011	1	RHOBTB2
0.00691128	-0.17851	0.424	0.463	1	KDELR1
0.00691281	-0.246066	0.176	0.203	1	CEBPB
0.00691566	-0.179726	0.066	0.07	1	GNA14
0.00693695	-0.130069	0.096	0.104	1	RALA
0.00708159	-0.255202	0.019	0.022	1	CLN8
0.00710587	-0.104743	0.074	0.079	1	ISCA2
0.0071163	0.241413	0.337	0.29	1	SQSTM1
0.00721756	-0.137476	0.086	0.093	1	FOXO1
0.00722408	0.132867	0.025	0.023	1	LINC00861
0.00724575	-0.192401	0.029	0.033	1	FAM160B1
0.00724846	0.738531	0.039	0.024	1	GABRB2
0.00729542	-0.107782	0.058	0.061	1	EBP
0.00734665	0.270774	0.264	0.229	1	ARL4A
0.00737409	-0.159655	0.027	0.03	1	ARHGEF40
0.0074004	-0.19147	0.2	0.223	1	ARL5A
0.00740504	-0.136807	0.023	0.025	1	ANKRD40
0.00741432	-0.191494	0.102	0.116	1	PCBP4
0.00742977	0.148484	0.042	0.037	1	SPRY2
0.00743441	0.587597	0.012	0.008	1	CAMK2B
0.00744112	-0.105728	0.089	0.095	1	MYO5C
0.00750652	-0.367993	0.013	0.017	1	SLC1A4
0.00760462	-0.164852	0.015	0.017	1	ZBED1
0.00763125	-0.201774	0.086	0.098	1	NT5DC2
0.00765757	-0.123843	0.07	0.075	1	FAR1
0.00765787	0.184206	0.173	0.153	1	HIBCH
0.00772897	-0.204232	0.159	0.179	1	TMEM50A
0.00786638	0.430674	0.915	0.871	1	RPS29
0.0079115	0.204996	0.055	0.047	1	PARP14
0.00792696	0.101407	0.024	0.022	1	AC092821.3
0.00793059	-0.120264	0.036	0.039	1	OTUD3
0.00798138	-0.306407	0.025	0.031	1	AVPI1
0.00806443	-0.264154	0.051	0.061	1	STT3A
0.00807454	0.28219	0.012	0.009	1	AL160254.1
0.00808186	-0.233279	0.041	0.047	1	WRNIP1
0.00817953	-0.274666	0.058	0.07	1	GLT8D1
0.00820287	0.330948	0.014	0.011	1	SLC12A1
0.00823093	-0.683994	0.017	0.027	1	SOCS2
0.00831108	0.124033	0.109	0.102	1	HSPH1
0.00836873	0.768863	0.027	0.019	1	NMU
0.00837826	-0.180723	0.116	0.128	1	PPP3CC
0.00840095	-0.138593	0.012	0.013	1	AC130456.2
0.00845273	-0.208771	0.017	0.02	1	PPP1R13L
0.00851436	0.107672	0.528	0.495	1	COX6A1
0.00851643	-0.153722	0.048	0.053	1	SPICE1
0.00861436	0.247417	0.044	0.038	1	ADAM22
0.00868216	0.159442	0.107	0.102	1	CACNA2D3
0.00881452	0.191076	0.034	0.029	1	SPAG17
0.00884821	0.128004	0.178	0.163	1	LARS
0.00885643	0.12155	0.227	0.211	1	H1FX
0.0088595	-0.220407	0.012	0.013	1	NEK10
0.00888579	0.283508	0.033	0.027	1	PLXNA4
0.00890932	-0.171373	0.024	0.027	1	SAMD3
0.00892008	0.421876	0.017	0.013	1	NRG2
0.00901381	-0.202244	0.107	0.122	1	ILVBL
0.00902004	0.277728	0.012	0.01	1	SLC26A4
0.00902355	-0.175929	0.037	0.042	1	SLC39A3
0.00909123	-0.184044	0.076	0.086	1	METTL5
0.00909749	0.37707	0.244	0.189	1	AP2B1
0.00913626	0.294239	0.027	0.022	1	LINC02018
0.00917587	-0.115875	0.038	0.041	1	MSI1
0.00918949	0.215025	0.042	0.036	1	CYFIP2
0.00925105	-0.102856	0.016	0.017	1	GAL
0.00925665	0.109275	0.067	0.061	1	SYT10
0.00929298	-0.364699	0.048	0.061	1	GLIPR2
0.00932469	0.313024	0.047	0.038	1	PDE1C
0.00938134	-0.180883	0.128	0.143	1	CDK4
0.00945292	-0.109499	0.094	0.101	1	MEAF6
0.0094902	0.219751	0.015	0.013	1	TMCC3
0.00949826	0.152512	0.094	0.084	1	MRPL1
0.00950904	0.1724	0.202	0.19	1	AC015522.1
0.00951929	0.304969	0.083	0.069	1	PALMD
0.00952693	-0.289679	0.024	0.029	1	KIF26B-AS1
0.00952815	0.427582	0.139	0.108	1	PEG10
0.0096567	-0.288954	0.024	0.029	1	DCHS1
0.00968206	0.17475	0.037	0.033	1	VSIG10
0.00971036	-0.243229	0.015	0.017	1	LINC01905
0.00971422	-0.307896	0.023	0.028	1	CNBD1
0.00972057	0.101583	0.039	0.036	1	DNAH7
0.00974568	-0.204024	0.074	0.085	1	TGDS
0.00977888	-0.195751	0.013	0.014	1	MFSD12
0.00978431	-0.109598	0.092	0.098	1	YPEL5
0.00987913	-0.342256	0.009	0.012	1	ALG13-AS1
0.00988768	-0.103133	0.042	0.045	1	SMAD9
0.00996691	-0.170381	0.056	0.062	1	HEG1
0.00999364	0.496629	0.117	0.088	1	TMEFF2
0.0100417	0.142287	0.086	0.08	1	SYT14
0.0100564	-0.160737	0.077	0.085	1	JAGN1
0.0101069	0.454462	0.351	0.266	1	ROMO1
0.010143	0.307815	0.011	0.009	1	AL353151.2
0.0101781	-0.111566	0.113	0.121	1	PSMC6
0.0102119	0.431816	0.011	0.008	1	LGI2
0.0102675	0.210958	0.022	0.017	1	AC069228.1
0.0103315	0.239196	0.164	0.14	1	NDUFV3
0.0103415	0.61975	0.085	0.059	1	LRRC4C
0.0103695	0.109438	0.015	0.013	1	AGBL4
0.0103728	-0.100208	0.161	0.171	1	TMEM179B
0.0104257	-0.128773	0.071	0.077	1	ZBED3
0.0104382	0.150884	0.048	0.043	1	ILF3-DT
0.010492	-0.143448	0.057	0.06	1	ZMAT4
0.0104929	-0.11121	0.079	0.086	1	CDK17
0.0104958	0.671501	0.044	0.027	1	AL589693.1
0.0105046	-0.128815	0.048	0.052	1	WBP1L
0.0105736	-0.260935	0.012	0.015	1	COBL
0.0106022	0.202231	0.072	0.062	1	BTBD3
0.0106247	0.572325	0.019	0.013	1	CHODL
0.0106276	0.187839	0.068	0.06	1	MRFAP1L1
0.0106938	-0.169575	0.026	0.029	1	MFSD3
0.0108318	-0.268343	0.047	0.058	1	THSD4
0.0108587	0.203445	0.025	0.021	1	COASY
0.0110617	-0.132543	0.07	0.076	1	SPTLC1
0.0110724	0.193405	0.387	0.342	1	YWHAZ
0.0111149	-0.117728	0.039	0.041	1	PLEC
0.0111603	-0.224384	0.312	0.35	1	METTL9
0.0111605	-0.146182	0.116	0.124	1	MRTFA
0.0112219	0.118981	0.204	0.185	1	ZNF608
0.0112291	-0.107979	0.378	0.399	1	RAN
0.0112318	0.156591	0.277	0.249	1	TOP1
0.0112642	0.374494	0.027	0.021	1	PDRG1
0.0113477	0.133213	0.223	0.203	1	NDUFA5
0.0113719	0.329777	0.013	0.01	1	WEE2-AS1
0.0113897	0.158242	0.021	0.019	1	GUCY1A1
0.0114185	0.29926	0.028	0.021	1	NNAT
0.0114415	-0.186189	0.094	0.106	1	TEX264
0.0114526	-0.121689	0.028	0.03	1	GPR155
0.0115422	0.236325	0.02	0.017	1	SLC13A4
0.0116272	0.171265	0.088	0.079	1	RPF2
0.0116579	0.279819	0.1	0.083	1	SNRNP27
0.0116971	-0.187049	0.096	0.108	1	TMED3
0.01171	-0.112659	0.083	0.09	1	SLC39A6
0.0117248	0.125465	0.019	0.018	1	RTKN
0.0117288	0.407057	0.196	0.169	1	CRABP1
0.0117371	-0.222549	0.059	0.068	1	UBE2Q2
0.0117581	0.105015	0.108	0.101	1	MTAP
0.0117647	-0.276036	0.009	0.011	1	HSPB6
0.0117667	-0.221475	0.088	0.101	1	NGLY1
0.011785	-0.198499	0.009	0.011	1	MANSC1
0.0118437	0.282086	0.141	0.117	1	SVIP
0.0118438	-0.138071	0.109	0.119	1	MPV17
0.0120347	0.126119	0.155	0.143	1	CFAP97
0.0121589	0.224811	0.068	0.058	1	CNKSR2
0.012172	-0.133959	0.189	0.205	1	COMT
0.0122735	-0.160132	0.197	0.214	1	ST3GAL4
0.0123551	-0.102122	0.049	0.053	1	RAB22A
0.012385	0.605827	0.03	0.02	1	MYOCD
0.0124396	-0.108717	0.134	0.144	1	GSTO1
0.0124792	0.366593	0.013	0.01	1	LINC02250
0.0125463	0.511431	0.055	0.04	1	COL9A1
0.0125647	-0.166003	0.07	0.078	1	HPS1
0.0125859	-0.129031	0.037	0.04	1	C6orf226
0.0127355	0.120074	0.04	0.037	1	SMARCD3
0.0127962	-0.497317	0.017	0.023	1	ACKR3
0.0128671	-0.217359	0.177	0.203	1	STRAP
0.0128787	-0.234368	0.023	0.027	1	RCCD1
0.0128787	-0.389492	0.009	0.011	1	NAGA
0.0130446	-0.383165	0.03	0.033	1	SLC35F3
0.013097	0.135574	0.067	0.061	1	RAB31
0.0131283	0.169717	0.014	0.013	1	NUP210
0.0133811	0.212541	0.084	0.072	1	RNF180
0.0134919	-0.335305	0.013	0.016	1	SCUBE3
0.0135006	0.262601	0.21	0.179	1	TOX
0.0135531	0.484312	0.036	0.026	1	AL451165.2
0.0136339	0.611358	0.027	0.018	1	MYO3A
0.0137531	-0.163143	0.019	0.021	1	CLCC1
0.0137693	-0.150953	0.222	0.24	1	FOS
0.0138242	0.289956	0.105	0.094	1	SEMA5A
0.0139174	-0.250051	0.051	0.06	1	COPS3
0.0139637	0.487464	0.029	0.021	1	CFB
0.0139889	0.11436	0.044	0.04	1	C14orf132
0.0140705	-0.377404	0.065	0.083	1	SMCO4
0.0140864	-0.149407	0.044	0.049	1	TSPYL1
0.0141274	0.179335	0.038	0.033	1	PIGS
0.0141348	0.164432	0.018	0.015	1	MCF2L2
0.0142381	0.187746	0.03	0.026	1	DDX58
0.0142516	0.277811	0.01	0.009	1	AC011306.1
0.0143264	-0.104066	0.104	0.11	1	PIAS2
0.0144053	-0.117887	0.144	0.152	1	MYO5A
0.0145881	-0.12262	0.016	0.017	1	AL359706.1
0.0145904	0.111888	0.176	0.163	1	MRPS33
0.0146138	0.128598	0.016	0.014	1	AC023590.1
0.0148208	-0.152861	0.079	0.087	1	KLHDC8B
0.014869	0.156024	0.089	0.083	1	SMIM10L1
0.0149822	0.108829	0.176	0.162	1	MESD
0.0151843	-0.125382	0.044	0.047	1	ANTXR2
0.0152571	0.11092	0.184	0.17	1	C7orf50
0.0153142	-0.127088	0.072	0.081	1	NTRK2
0.0155118	0.248034	0.212	0.188	1	CCND1
0.0155177	-0.115983	0.116	0.124	1	CAPZA1
0.0156093	-0.119758	0.037	0.039	1	LINC01503
0.0156659	-0.111959	0.061	0.064	1	USP9Y
0.0156665	0.757992	0.042	0.027	1	SOX2
0.0156771	0.174992	0.084	0.073	1	SNAP91
0.0157229	0.561799	0.04	0.029	1	NRXN1
0.0159286	-0.284044	0.141	0.166	1	LOXL1
0.0159562	0.202663	0.014	0.012	1	MCF2
0.0159911	0.21608	0.014	0.012	1	DICER1-AS1
0.0160679	-0.206989	0.038	0.044	1	GPRC5C
0.016072	-0.339537	0.013	0.016	1	VSNL1
0.0162351	-0.206589	0.029	0.034	1	ZNF579
0.0162693	-0.363909	0.013	0.016	1	C11orf24
0.0163377	-0.203691	0.07	0.08	1	PEPD
0.0164153	-0.160475	0.114	0.127	1	CCDC107
0.0164369	0.338059	0.01	0.008	1	MAOB
0.0164683	0.147226	0.024	0.021	1	SLC9A3-AS1
0.0164976	-0.727774	0.006	0.01	1	AC012645.1
0.0165834	0.366863	0.091	0.07	1	SMIM4
0.0166964	0.110921	0.115	0.106	1	PAG1
0.0167659	-0.107134	0.012	0.013	1	C5orf38
0.0167759	0.110701	0.011	0.01	1	TTYH2
0.0167766	-0.393013	0.043	0.056	1	HDHD5
0.016832	-0.169854	0.01	0.012	1	LINC01357
0.0168686	-0.146173	0.187	0.2	1	KCNJ3
0.0171689	-0.360814	0.019	0.024	1	DSC3
0.0172259	0.199516	0.126	0.11	1	SREK1IP1
0.0172416	0.146891	0.021	0.018	1	RANGAP1
0.0172709	0.30983	0.01	0.008	1	AL157373.2
0.0172817	0.1029	0.098	0.09	1	SGMS1
0.0172829	-0.232773	0.072	0.085	1	MDFI
0.0174214	0.123844	0.051	0.046	1	SUCLG2-AS1
0.0174231	0.3142	0.158	0.132	1	ADGRB3
0.0174452	0.140821	0.017	0.015	1	DEDD2
0.017459	-0.12105	0.092	0.1	1	ZNF704
0.0175552	-0.425255	0.087	0.109	1	FGF14
0.0175589	-0.139654	0.049	0.053	1	CDH23
0.0175936	-0.187227	0.038	0.043	1	STOX1
0.0176135	-0.299795	0.008	0.01	1	IMPDH1
0.0176162	-0.362307	0.017	0.022	1	TMEM159
0.0176441	0.136837	0.161	0.147	1	CHPF
0.0177103	-0.255151	0.094	0.108	1	RARB
0.017779	0.18363	0.151	0.132	1	YTHDC1
0.0177812	-0.253963	0.022	0.026	1	LMF2
0.0177941	-0.193681	0.016	0.018	1	KCTD10
0.0179096	-0.251784	0.098	0.115	1	CMPK1
0.0181424	0.124456	0.033	0.029	1	STS
0.0185556	-0.203271	0.021	0.024	1	USP18
0.0185603	0.11901	0.053	0.049	1	EZH2
0.0186657	-0.241337	0.062	0.073	1	ALDH2
0.018725	-0.264755	0.013	0.015	1	AC093535.1
0.0187997	-0.121819	0.087	0.094	1	ELAVL1
0.0190557	0.216513	0.035	0.03	1	SPACA6
0.0192734	-0.150312	0.035	0.038	1	ANXA3
0.0192789	0.111111	0.088	0.088	1	MYLK
0.0193674	0.205533	0.026	0.022	1	WDR17
0.0194821	-0.334755	0.019	0.024	1	ADA
0.0197287	-0.210864	0.024	0.028	1	ZNF738
0.0198087	0.279304	0.043	0.036	1	ADAM23
0.0198114	-0.329659	0.011	0.014	1	RAB3B
0.0198815	0.118376	0.025	0.023	1	CASC19
0.0200108	-0.130852	0.058	0.064	1	GPR137B
0.0200991	-0.108452	0.009	0.01	1	CELF2-AS2
0.0202359	-0.122778	0.065	0.07	1	TBC1D2B
0.0202855	0.132125	0.048	0.044	1	DPY19L3
0.0203539	-0.309797	0.011	0.014	1	AL513534.2
0.0203708	-0.106829	0.022	0.023	1	ARHGAP8
0.0204511	0.172649	0.01	0.009	1	SLC25A48
0.0204521	-0.10915	0.077	0.082	1	ZSWIM5
0.0204566	0.452126	0.032	0.023	1	CYP2W1
0.0204627	0.16073	0.023	0.021	1	RHOT2
0.0205393	-0.152068	0.058	0.063	1	FUBP3
0.0207497	-0.249269	0.09	0.106	1	ERGIC2
0.0207578	0.285151	0.014	0.012	1	HRH2
0.0207596	0.594108	0.035	0.023	1	SHISA9
0.0207883	0.427222	0.011	0.007	1	OPTC
0.0208362	-0.130537	0.044	0.047	1	SLC19A2
0.0210577	0.227929	0.014	0.012	1	AC104126.1
0.0212141	-0.287336	0.082	0.099	1	NPTN
0.0212277	-0.184802	0.04	0.046	1	DAZAP1
0.0213179	0.251376	0.082	0.069	1	SLCO3A1
0.0213626	0.255396	0.323	0.274	1	SRRM1
0.0214607	-0.551078	0.009	0.013	1	SLC66A3
0.0215185	-0.115108	0.122	0.131	1	EIF4H
0.0215794	-0.118315	0.032	0.035	1	ZNF677
0.0216121	0.161276	0.012	0.011	1	IL17RC
0.0216311	0.131297	0.029	0.027	1	CASC2
0.0216941	-0.262899	0.017	0.02	1	SMPDL3A
0.0217396	0.598589	0.016	0.011	1	AL606923.2
0.0218386	-0.116037	0.053	0.057	1	TLCD5
0.0218904	-0.539115	0.028	0.041	1	SHISA8
0.021898	-0.237759	0.097	0.112	1	POLR2H
0.02191	-0.149286	0.286	0.311	1	SRSF9
0.0219199	0.479147	0.055	0.041	1	ANO4
0.0220417	-0.245976	0.038	0.045	1	ARMCX2
0.0221824	-0.116283	0.099	0.105	1	ERG28
0.0222879	-0.421002	0.009	0.012	1	EFNB1
0.0222929	-0.283892	0.028	0.034	1	SLC30A4
0.0223659	0.117344	0.943	0.937	1	RPL12
0.0224083	0.195687	0.032	0.027	1	ABCA2
0.0224582	0.161089	0.063	0.057	1	FAM107B
0.0225595	-0.179064	0.016	0.018	1	MIATNB
0.0225993	-0.193575	0.019	0.022	1	ADAMTS2
0.0226251	0.331147	0.248	0.198	1	EIF5B
0.0226544	0.145961	0.041	0.037	1	GABBR2
0.0226599	0.131895	0.017	0.015	1	ATXN7L3
0.0228646	0.287178	0.158	0.13	1	ATP6V1E1
0.0228806	-0.117879	0.068	0.073	1	SNX17
0.0229861	-0.208549	0.021	0.024	1	DNAJC30
0.0230358	0.119589	0.086	0.079	1	ARF5
0.0230622	0.151009	0.209	0.195	1	DMD
0.0231134	-0.147068	0.181	0.197	1	MCC
0.0231329	-0.274751	0.016	0.019	1	THAP8
0.0231377	0.205965	0.028	0.025	1	NES
0.0231696	-0.151903	0.032	0.036	1	JHY
0.0231747	-0.17734	0.024	0.027	1	CRISPLD2
0.0231752	0.127992	0.104	0.094	1	LARP1B
0.0232823	0.325268	0.124	0.098	1	UPF2
0.0233158	0.233407	0.011	0.009	1	SNORC
0.0233286	0.112511	0.113	0.104	1	SSX2IP
0.0233948	0.677862	0.046	0.03	1	LYPD1
0.0237301	-0.123852	0.12	0.129	1	SDHC
0.0237929	0.24996	0.041	0.034	1	AC073475.1
0.0238324	-0.127466	0.069	0.074	1	TMX2
0.0238898	0.146757	0.032	0.029	1	NAP1L3
0.0240546	0.117313	0.023	0.02	1	LRRC8B
0.024088	0.10541	0.044	0.043	1	MYH11
0.0240998	-0.117238	0.03	0.032	1	AC097534.2
0.0242138	0.181197	0.011	0.009	1	THNSL1
0.0243245	-0.173021	0.035	0.04	1	CXCR4
0.0243777	0.259188	0.134	0.112	1	ABCF1
0.0243808	0.397446	0.088	0.069	1	COLGALT2
0.0244243	0.211571	0.292	0.254	1	NAA38
0.0244998	-0.142592	0.073	0.08	1	THYN1
0.0245663	-0.121599	0.011	0.012	1	2001-03-01
0.0245775	0.456478	0.049	0.037	1	IFITM1
0.0246869	-0.418134	0.035	0.046	1	SLC9A3R2
0.0246968	-0.193264	0.088	0.099	1	GOLPH3
0.024706	0.263745	0.09	0.076	1	SRGAP3
0.0247343	-0.317384	0.016	0.02	1	MAFB
0.024745	-0.104024	0.025	0.027	1	CLK3
0.0247571	-0.296398	0.02	0.025	1	FZD4
0.0247582	0.132253	0.068	0.063	1	LINC00571
0.0247693	0.902565	0.06	0.042	1	C1orf61
0.0250954	0.181083	0.02	0.018	1	ADSSL1
0.0251123	-0.117995	0.029	0.032	1	WDYHV1
0.0251944	-0.101825	0.01	0.011	1	DDX20
0.0252243	-0.218288	0.037	0.043	1	SLC35E1
0.0252465	-0.118816	0.042	0.046	1	BRD1
0.0253514	-0.163235	0.03	0.034	1	ANGPTL2
0.0253825	-0.11792	0.046	0.049	1	ZNRD2
0.025477	-0.297705	0.086	0.105	1	IAH1
0.0255131	-0.196413	0.032	0.037	1	PGGT1B
0.0257088	-0.199149	0.064	0.073	1	SPTSSA
0.0257586	0.651161	0.016	0.01	1	LINC01551
0.0257825	-0.225453	0.029	0.034	1	PCAT6
0.0258269	0.104698	0.046	0.043	1	ME3
0.0259689	0.13959	0.022	0.02	1	DNMBP
0.0261282	0.44616	0.01	0.007	1	AC016723.1
0.0263806	-0.183027	0.058	0.066	1	TMEM155
0.026425	-0.318354	0.028	0.034	1	ARL4D
0.0264653	0.178774	0.233	0.208	1	ACTN4
0.0265297	-0.1162	0.236	0.25	1	DYNLT1
0.0265873	-0.377114	0.01	0.012	1	UBE2C
0.0267159	0.285997	0.02	0.017	1	DAPK2
0.0267912	-0.12031	0.121	0.13	1	ARL1
0.0268783	-0.16614	0.02	0.023	1	LRP2BP
0.0268976	0.199981	0.031	0.028	1	GSG1L
0.0269897	-0.251092	0.018	0.021	1	C10orf88
0.0270164	-0.352532	0.042	0.053	1	BOLA2
0.0273398	0.210562	0.057	0.05	1	LAMA3
0.0273402	-0.148839	0.035	0.037	1	AL078459.1
0.0273426	0.186961	0.036	0.031	1	AC002460.2
0.0274243	-0.203642	0.077	0.088	1	RTCB
0.0274805	-0.115309	0.857	0.857	1	EEF1G
0.0275205	0.694136	0.015	0.01	1	LHX9
0.02772	0.154113	0.015	0.013	1	STX17-AS1
0.0278203	0.286771	0.01	0.008	1	NUAK2
0.0278316	0.13248	0.014	0.012	1	VPS9D1
0.0280069	-0.127585	0.068	0.074	1	AGPAT5
0.0280647	-0.149864	0.057	0.063	1	OGT
0.0280776	0.119152	0.015	0.014	1	CYP2U1
0.0281347	-0.113961	0.074	0.078	1	KLHL20
0.0282211	-0.200309	0.017	0.019	1	AC113383.1
0.0288843	0.746472	0.01	0.006	1	FAM162B
0.0289366	-0.191925	0.092	0.105	1	PLP2
0.0289406	0.139794	0.036	0.033	1	RGS7
0.0289443	0.137957	0.083	0.074	1	HIP1
0.0290194	0.27508	0.251	0.209	1	MRPL33
0.029059	0.162169	0.052	0.046	1	DGLUCY
0.029101	-0.141173	0.041	0.045	1	HPS4
0.0291719	-0.145984	0.051	0.056	1	TMEM126A
0.029198	0.299784	0.251	0.206	1	SLIRP
0.0292346	-0.100844	0.019	0.021	1	TACO1
0.0292909	0.112542	0.031	0.028	1	ALAS1
0.0293207	-0.160738	0.026	0.029	1	NSMCE4A
0.029325	0.27399	0.034	0.027	1	SEL1L3
0.0293748	-0.337915	0.012	0.015	1	TPST2
0.0294285	0.253831	0.023	0.02	1	SNAP25
0.0295379	0.112241	0.322	0.298	1	HMGN1
0.0295461	-0.163434	0.041	0.045	1	HPRT1
0.0297011	0.230282	0.014	0.012	1	ZNF347
0.0298088	-0.187528	0.023	0.026	1	C1orf56
0.029868	0.211219	0.046	0.039	1	RGS7BP
0.0299282	0.343911	0.342	0.278	1	NDUFC1
0.0299863	-0.267716	0.026	0.031	1	NEDD4
0.0301296	-0.143626	0.027	0.029	1	PEX6
0.0301551	0.588148	0.011	0.007	1	BRINP3
0.0301748	-0.48199	0.033	0.046	1	SCPEP1
0.0302015	-0.404612	0.017	0.022	1	SRD5A3
0.0302213	0.261158	0.094	0.086	1	PDE7B
0.0302638	-0.194939	0.324	0.358	1	PSMB5
0.0303401	-0.321602	0.029	0.036	1	RBM15B
0.030347	0.215061	0.11	0.098	1	AC016152.1
0.030405	0.251654	0.095	0.087	1	MTUS2
0.0304114	-0.120669	0.043	0.046	1	TBC1D9B
0.0304809	0.768379	0.066	0.039	1	MIR4458HG
0.0305489	0.294222	0.017	0.014	1	CHRNA7
0.0305668	0.18509	0.019	0.016	1	C8orf37-AS1
0.0305848	-0.367583	0.018	0.023	1	EPHX1
0.0306896	0.854793	0.238	0.139	1	SNHG25
0.0307118	-0.365767	0.011	0.013	1	VCAM1
0.0307242	-0.119592	0.179	0.189	1	SDK2
0.030739	-0.120271	0.108	0.116	1	SMIM19
0.0307394	0.929371	0.018	0.01	1	GPR39
0.0309366	-0.347291	0.019	0.024	1	TNFRSF10D
0.0309556	-0.217535	0.018	0.021	1	SESN2
0.0310187	-0.212471	0.014	0.016	1	UBE2T
0.0310783	0.100393	0.045	0.042	1	MNS1
0.0310969	-0.13054	0.131	0.143	1	STXBP6
[truncated: 3,599 more rows]

## Sheet: overall_drusen_GO_ORA_BP
ID	Description	GeneRatio	BgRatio	pvalue	p.adjust	qvalue	geneID	Count
GO:0006119	oxidative phosphorylation	19/229	148/18870	1.97967e-14	6.65761e-11	5.75562e-11	CHCHD10/COX7B/COX6C/COX7C/NDUFA4/NDUFB2/UQCR10/UQCRB/NDUFB1/NDUFA13/SNCA/UQCR11/COX8A/ATP5F1A/ATP5MF/NDUFA1/NDUFS7/COX7A2/NDUFA3	19
GO:0009060	aerobic respiration	20/229	197/18870	3.6863e-13	5.13608e-10	4.44023e-10	CHCHD10/COX7B/COX6C/COX7C/NDUFA4/NDUFB2/UQCR10/UQCRB/NDUFB1/NDUFA13/SNCA/UQCR11/IDH1/COX8A/ATP5F1A/ATP5MF/NDUFA1/NDUFS7/COX7A2/NDUFA3	20
GO:0019646	aerobic electron transport chain	15/229	94/18870	4.5817e-13	5.13608e-10	4.44023e-10	COX7B/COX6C/COX7C/NDUFA4/NDUFB2/UQCR10/UQCRB/NDUFB1/SNCA/UQCR11/COX8A/NDUFA1/NDUFS7/COX7A2/NDUFA3	15
GO:0042773	ATP synthesis coupled electron transport	15/229	102/18870	1.57837e-12	1.06161e-09	9.17783e-10	COX7B/COX6C/COX7C/NDUFA4/NDUFB2/UQCR10/UQCRB/NDUFB1/SNCA/UQCR11/COX8A/NDUFA1/NDUFS7/COX7A2/NDUFA3	15
GO:0042775	mitochondrial ATP synthesis coupled electron transport	15/229	102/18870	1.57837e-12	1.06161e-09	9.17783e-10	COX7B/COX6C/COX7C/NDUFA4/NDUFB2/UQCR10/UQCRB/NDUFB1/SNCA/UQCR11/COX8A/NDUFA1/NDUFS7/COX7A2/NDUFA3	15
GO:0045333	cellular respiration	21/229	243/18870	2.18015e-12	1.07146e-09	9.26295e-10	CHCHD10/COX7B/IMMP2L/COX6C/COX7C/NDUFA4/NDUFB2/UQCR10/UQCRB/NDUFB1/NDUFA13/SNCA/UQCR11/IDH1/COX8A/ATP5F1A/ATP5MF/NDUFA1/NDUFS7/COX7A2/NDUFA3	21
GO:0022904	respiratory electron transport chain	16/229	124/18870	2.23022e-12	1.07146e-09	9.26295e-10	COX7B/IMMP2L/COX6C/COX7C/NDUFA4/NDUFB2/UQCR10/UQCRB/NDUFB1/SNCA/UQCR11/COX8A/NDUFA1/NDUFS7/COX7A2/NDUFA3	16
GO:0033108	mitochondrial respiratory chain complex assembly	13/229	101/18870	2.79985e-10	1.17699e-07	1.01752e-07	STMP1/IMMP2L/NDUFB2/NDUFB1/NDUFA13/DMAC1/COX14/COX17/COX16/NDUFA1/NDUFS7/PET100/NDUFA3	13
GO:0022900	electron transport chain	16/229	176/18870	4.71911e-10	1.76338e-07	1.52447e-07	COX7B/IMMP2L/COX6C/COX7C/NDUFA4/NDUFB2/UQCR10/UQCRB/NDUFB1/SNCA/UQCR11/COX8A/NDUFA1/NDUFS7/COX7A2/NDUFA3	16
GO:0015980	energy derivation by oxidation of organic compounds	21/229	337/18870	9.90276e-10	3.3303e-07	2.8791e-07	CHCHD10/COX7B/IMMP2L/COX6C/COX7C/NDUFA4/NDUFB2/UQCR10/UQCRB/NDUFB1/NDUFA13/SNCA/UQCR11/IDH1/COX8A/ATP5F1A/ATP5MF/NDUFA1/NDUFS7/COX7A2/NDUFA3	21
GO:0006123	mitochondrial electron transport, cytochrome c to oxygen	6/229	25/18870	4.36877e-07	0.000133565	0.000115469	COX7B/COX6C/COX7C/NDUFA4/COX8A/COX7A2	6
GO:0042776	proton motive force-driven mitochondrial ATP synthesis	8/229	67/18870	1.46656e-06	0.000411003	0.000355319	NDUFB2/NDUFB1/NDUFA13/ATP5F1A/ATP5MF/NDUFA1/NDUFS7/NDUFA3	8
GO:0006120	mitochondrial electron transport, NADH to ubiquinone	7/229	51/18870	2.6005e-06	0.00067273	0.000581586	NDUFA4/NDUFB2/NDUFB1/SNCA/NDUFA1/NDUFS7/NDUFA3	7
GO:0015986	proton motive force-driven ATP synthesis	8/229	76/18870	3.86063e-06	0.000927379	0.000801734	NDUFB2/NDUFB1/NDUFA13/ATP5F1A/ATP5MF/NDUFA1/NDUFS7/NDUFA3	8
GO:0006754	ATP biosynthetic process	9/229	102/18870	4.19973e-06	0.00094158	0.000814011	NDUFB2/NDUFB1/NDUFA13/ATP5F1A/ATP5MF/NDUFA1/NDUFS7/NDUFA3/H19	9
GO:0010257	NADH dehydrogenase complex assembly	7/229	60/18870	7.90768e-06	0.00156432	0.00135238	NDUFB2/NDUFB1/NDUFA13/DMAC1/NDUFA1/NDUFS7/NDUFA3	7
GO:0032981	mitochondrial respiratory chain complex I assembly	7/229	60/18870	7.90768e-06	0.00156432	0.00135238	NDUFB2/NDUFB1/NDUFA13/DMAC1/NDUFA1/NDUFS7/NDUFA3	7
GO:0009206	purine ribonucleoside triphosphate biosynthetic process	9/229	113/18870	9.75467e-06	0.00167853	0.00145112	NDUFB2/NDUFB1/NDUFA13/ATP5F1A/ATP5MF/NDUFA1/NDUFS7/NDUFA3/H19	9
GO:0009145	purine nucleoside triphosphate biosynthetic process	9/229	114/18870	1.04804e-05	0.00167853	0.00145112	NDUFB2/NDUFB1/NDUFA13/ATP5F1A/ATP5MF/NDUFA1/NDUFS7/NDUFA3/H19	9
GO:0010232	vascular transport	8/229	87/18870	1.06709e-05	0.00167853	0.00145112	SLC6A20/SLC7A8/NHERF1/SLC7A2/LRP2/SLC4A4/SLC1A3/SLC6A13	8
GO:0150104	transport across blood-brain barrier	8/229	87/18870	1.06709e-05	0.00167853	0.00145112	SLC6A20/SLC7A8/NHERF1/SLC7A2/LRP2/SLC4A4/SLC1A3/SLC6A13	8
GO:0033617	mitochondrial cytochrome c oxidase assembly	5/229	25/18870	1.09806e-05	0.00167853	0.00145112	STMP1/COX14/COX17/COX16/PET100	5
GO:0009201	ribonucleoside triphosphate biosynthetic process	9/229	119/18870	1.48413e-05	0.00217006	0.00187605	NDUFB2/NDUFB1/NDUFA13/ATP5F1A/ATP5MF/NDUFA1/NDUFS7/NDUFA3/H19	9
GO:0002181	cytoplasmic translation	10/229	156/18870	2.12897e-05	0.00298322	0.00257904	EIF2S2/RPL36/RPL37/RPS8/RPL35/RPL39/SARS1/RPS26/RPS15/RPL38	10
GO:0009142	nucleoside triphosphate biosynthetic process	9/229	127/18870	2.50087e-05	0.00336418	0.00290838	NDUFB2/NDUFB1/NDUFA13/ATP5F1A/ATP5MF/NDUFA1/NDUFS7/NDUFA3/H19	9
GO:0008535	respiratory chain complex IV assembly	5/229	30/18870	2.80313e-05	0.00362574	0.00313451	STMP1/COX14/COX17/COX16/PET100	5
GO:0046034	ATP metabolic process	9/229	137/18870	4.5531e-05	0.00567114	0.0049028	NDUFB2/NDUFB1/NDUFA13/ATP5F1A/ATP5MF/NDUFA1/NDUFS7/NDUFA3/H19	9
GO:0009152	purine ribonucleotide biosynthetic process	11/229	213/18870	6.10616e-05	0.00733393	0.0063403	NDUFB2/NDUFB1/NDUFA13/SNCA/ATP5F1A/ATP5MF/NDUFA1/NDUFS7/ADCY8/NDUFA3/H19	11
GO:0006865	amino acid transport	9/229	150/18870	9.20339e-05	0.0106728	0.00922677	SLC6A20/SLC7A8/NHERF1/SLC7A2/SNCA/SLC38A11/SLC1A3/LRRC8C/SLC6A13	9
GO:0015711	organic anion transport	16/229	443/18870	0.000107956	0.0117833	0.0101868	BEST1/MGST1/SLC6A20/SLC7A8/NHERF1/SLC7A2/SNCA/SLC38A11/PSAP/LRP2/SLC4A4/GOT2/SLC39A12/SLC1A3/LRRC8C/SLC6A13	16
GO:0046660	female sex differentiation	8/229	120/18870	0.000108966	0.0117833	0.0101868	SFRP1/IMMP2L/DACH1/SOD1/IDH1/CSMD1/LRP2/ROBO2	8
GO:0009260	ribonucleotide biosynthetic process	11/229	228/18870	0.000112121	0.0117833	0.0101868	NDUFB2/NDUFB1/NDUFA13/SNCA/ATP5F1A/ATP5MF/NDUFA1/NDUFS7/ADCY8/NDUFA3/H19	11
GO:0017004	cytochrome complex assembly	5/229	40/18870	0.000117266	0.0119505	0.0103314	STMP1/COX14/COX17/COX16/PET100	5
GO:0046390	ribose phosphate biosynthetic process	11/229	235/18870	0.000146312	0.014472	0.0125113	NDUFB2/NDUFB1/NDUFA13/SNCA/ATP5F1A/ATP5MF/NDUFA1/NDUFS7/ADCY8/NDUFA3/H19	11
GO:0009205	purine ribonucleoside triphosphate metabolic process	9/229	161/18870	0.000157793	0.0151616	0.0131075	NDUFB2/NDUFB1/NDUFA13/ATP5F1A/ATP5MF/NDUFA1/NDUFS7/NDUFA3/H19	9
GO:0009144	purine nucleoside triphosphate metabolic process	9/229	167/18870	0.000207749	0.0193103	0.0166941	NDUFB2/NDUFB1/NDUFA13/ATP5F1A/ATP5MF/NDUFA1/NDUFS7/NDUFA3/H19	9
GO:0009199	ribonucleoside triphosphate metabolic process	9/229	168/18870	0.000217232	0.0193103	0.0166941	NDUFB2/NDUFB1/NDUFA13/ATP5F1A/ATP5MF/NDUFA1/NDUFS7/NDUFA3/H19	9
GO:0052548	regulation of endopeptidase activity	12/229	288/18870	0.000218195	0.0193103	0.0166941	CST3/F3/IFI6/SERPINE3/HSPE1/RPS27L/NDUFA13/SNCA/SERPINA3/AQP1/CTSD/VTN	12
GO:0003333	amino acid transmembrane transport	7/229	101/18870	0.000231315	0.0198294	0.0171428	SLC6A20/SLC7A8/SLC7A2/SLC38A11/SLC1A3/LRRC8C/SLC6A13	7
GO:0071383	cellular response to steroid hormone stimulus	10/229	208/18870	0.000235853	0.0198294	0.0171428	SFRP1/DDX5/NR3C2/DNAJA1/ESRRG/ATP5F1A/RBFOX2/SGK1/AQP1/CFLAR	10
GO:0050919	negative chemotaxis	5/229	47/18870	0.000255159	0.0209049	0.0180726	NRG3/SEMA3C/EFNA5/ROBO2/SEMA3E	5
GO:1901655	cellular response to ketone	7/229	103/18870	0.000261078	0.0209049	0.0180726	SFRP1/ATP5F1A/EFNA5/SGK1/AQP1/ADCY8/CFLAR	7
GO:0034975	protein folding in endoplasmic reticulum	3/229	11/18870	0.000270858	0.0211836	0.0183136	HSP90B1/CANX/HSPA5	3
GO:0050808	synapse organization	16/229	483/18870	0.000287248	0.0219549	0.0189804	GPM6A/NRG3/CHCHD10/RELN/PIN1/SNCA/MEF2C/DNER/ZNF804A/EFNA5/CHD4/ROBO2/CLSTN2/PTPRT/ERC2/SEMA3E	16
GO:0046545	development of primary female sexual characteristics	7/229	105/18870	0.000293847	0.0219602	0.0189849	SFRP1/IMMP2L/DACH1/SOD1/IDH1/CSMD1/ROBO2	7
GO:0001764	neuron migration	9/229	177/18870	0.000319933	0.0233899	0.020221	GPM6A/NRG3/RELN/EMX2/MEF2C/DAB1/DCDC2/DNER/SEMA3E	9
GO:0006164	purine nucleotide biosynthetic process	11/229	258/18870	0.000327595	0.0234405	0.0202647	NDUFB2/NDUFB1/NDUFA13/SNCA/ATP5F1A/ATP5MF/NDUFA1/NDUFS7/ADCY8/NDUFA3/H19	11
GO:0089718	amino acid import across plasma membrane	5/229	50/18870	0.000342192	0.0239749	0.0207267	SLC6A20/SLC7A8/SLC7A2/SLC1A3/SLC6A13	5
GO:0009141	nucleoside triphosphate metabolic process	9/229	184/18870	0.000425084	0.0272587	0.0235656	NDUFB2/NDUFB1/NDUFA13/ATP5F1A/ATP5MF/NDUFA1/NDUFS7/NDUFA3/H19	9
GO:0060025	regulation of synaptic activity	2/229	3/18870	0.000436389	0.0272587	0.0235656	RELN/MEF2C	2
GO:0097477	lateral motor column neuron migration	2/229	3/18870	0.000436389	0.0272587	0.0235656	RELN/DAB1	2
GO:1904734	positive regulation of electron transfer activity	2/229	3/18870	0.000436389	0.0272587	0.0235656	NDUFA4/COX17	2
GO:1904960	positive regulation of cytochrome-c oxidase activity	2/229	3/18870	0.000436389	0.0272587	0.0235656	NDUFA4/COX17	2
GO:0072522	purine-containing compound biosynthetic process	11/229	267/18870	0.000437696	0.0272587	0.0235656	NDUFB2/NDUFB1/NDUFA13/SNCA/ATP5F1A/ATP5MF/NDUFA1/NDUFS7/ADCY8/NDUFA3/H19	11
GO:0052547	regulation of peptidase activity	12/229	312/18870	0.000450356	0.0275372	0.0238064	CST3/F3/IFI6/SERPINE3/HSPE1/RPS27L/NDUFA13/SNCA/SERPINA3/AQP1/CTSD/VTN	12
GO:0003018	vascular process in circulatory system	11/229	269/18870	0.000465972	0.0279833	0.024192	AKAP12/SLC6A20/SLC7A8/NHERF1/ANGPT1/SLC7A2/SOD1/LRP2/SLC4A4/SLC1A3/SLC6A13	11
GO:0001505	regulation of neurotransmitter levels	9/229	188/18870	0.000496959	0.0293206	0.0253481	SNCA/MCTP1/LIN7A/MEF2C/SLC1A3/SV2B/ERC2/CADPS2/SLC6A13	9
GO:0006122	mitochondrial electron transport, ubiquinol to cytochrome c	3/229	14/18870	0.000581649	0.0337256	0.0291564	UQCR10/UQCRB/UQCR11	3
GO:2000116	regulation of cysteine-type endopeptidase activity	9/229	195/18870	0.000646648	0.0363227	0.0314016	CST3/F3/IFI6/HSPE1/RPS27L/NDUFA13/SNCA/AQP1/CTSD	9
GO:1905039	carboxylic acid transmembrane transport	8/229	156/18870	0.000648042	0.0363227	0.0314016	SLC6A20/SLC7A8/SLC7A2/SLC38A11/LRP2/SLC1A3/LRRC8C/SLC6A13	8
GO:0051651	maintenance of location in cell	10/229	237/18870	0.000659697	0.0363699	0.0314423	SKP1/CHCHD10/CALM1/HSP90B1/CALM2/SNCA/SLC30A8/PLCE1/PLCH1/HSPA5	10
GO:1903825	organic acid transmembrane transport	8/229	157/18870	0.000675834	0.0366586	0.0316919	SLC6A20/SLC7A8/SLC7A2/SLC38A11/LRP2/SLC1A3/LRRC8C/SLC6A13	8
GO:0010763	positive regulation of fibroblast migration	3/229	15/18870	0.00072057	0.0378637	0.0327338	AKAP12/DDR2/AQP1	3
GO:0071732	cellular response to nitric oxide	3/229	15/18870	0.00072057	0.0378637	0.0327338	ATP5F1A/AQP1/CFLAR	3
GO:0048545	response to steroid hormone	12/229	330/18870	0.000738546	0.0382112	0.0330342	PTGDS/SFRP1/DDX5/NR3C2/DNAJA1/IDH1/ESRRG/ATP5F1A/RBFOX2/SGK1/AQP1/CFLAR	12
GO:0007613	memory	7/229	123/18870	0.000763164	0.0383121	0.0331214	RELN/CCND2/CSMD1/S100B/SGK1/ADCY8/BRINP1	7
GO:1902600	proton transmembrane transport	8/229	160/18870	0.000765028	0.0383121	0.0331214	COX7B/NDUFA4/UQCR10/COX8A/ATP5F1A/COX17/ATP5MF/NDUFS7	8
GO:0007416	synapse assembly	9/229	200/18870	0.000774672	0.0383121	0.0331214	GPM6A/NRG3/SNCA/MEF2C/DNER/EFNA5/CHD4/ROBO2/CLSTN2	9
GO:0050807	regulation of synapse organization	10/229	244/18870	0.000824857	0.0398854	0.0344815	GPM6A/RELN/SNCA/MEF2C/ZNF804A/EFNA5/CHD4/ROBO2/CLSTN2/PTPRT	10
GO:0019755	one-carbon compound transport	5/229	61/18870	0.000862481	0.0398854	0.0344815	HBD/BEST1/SLC4A4/SLC39A12/AQP1	5
GO:0043281	regulation of cysteine-type endopeptidase activity involved in apoptotic process	8/229	163/18870	0.000863459	0.0398854	0.0344815	F3/IFI6/HSPE1/RPS27L/NDUFA13/SNCA/AQP1/CTSD	8
GO:0051343	positive regulation of cyclic-nucleotide phosphodiesterase activity	2/229	4/18870	0.000865784	0.0398854	0.0344815	CALM1/CALM2	2
GO:0097476	spinal cord motor neuron migration	2/229	4/18870	0.000865784	0.0398854	0.0344815	RELN/DAB1	2
GO:0010951	negative regulation of endopeptidase activity	7/229	128/18870	0.000965264	0.042099	0.0363953	CST3/IFI6/SERPINE3/SNCA/SERPINA3/AQP1/VTN	7
GO:0050804	modulation of chemical synaptic transmission	15/229	489/18870	0.000973325	0.042099	0.0363953	NRG3/AKAP12/RELN/PPP1R9A/SNCA/MCTP1/MEF2C/S100B/GRIA4/GRIA2/SLC1A3/CLSTN2/ADCY8/SV2B/ERC2	15
GO:0006836	neurotransmitter transport	9/229	207/18870	0.000987916	0.042099	0.0363953	SNCA/MCTP1/LIN7A/MEF2C/SLC1A3/SV2B/ERC2/CADPS2/SLC6A13	9
GO:0050803	regulation of synapse structure or activity	10/229	250/18870	0.000992208	0.042099	0.0363953	GPM6A/RELN/SNCA/MEF2C/ZNF804A/EFNA5/CHD4/ROBO2/CLSTN2/PTPRT	10
GO:0099177	regulation of trans-synaptic signaling	15/229	490/18870	0.000993427	0.042099	0.0363953	NRG3/AKAP12/RELN/PPP1R9A/SNCA/MCTP1/MEF2C/S100B/GRIA4/GRIA2/SLC1A3/CLSTN2/ADCY8/SV2B/ERC2	15
GO:0009165	nucleotide biosynthetic process	11/229	295/18870	0.000996211	0.042099	0.0363953	NDUFB2/NDUFB1/NDUFA13/SNCA/ATP5F1A/ATP5MF/NDUFA1/NDUFS7/ADCY8/NDUFA3/H19	11
GO:0032411	positive regulation of transporter activity	6/229	94/18870	0.00100146	0.042099	0.0363953	CALM1/RELN/NDUFA4/CALM2/COX17/SGK1	6
GO:1901293	nucleoside phosphate biosynthetic process	11/229	297/18870	0.00105211	0.0428588	0.0370521	NDUFB2/NDUFB1/NDUFA13/SNCA/ATP5F1A/ATP5MF/NDUFA1/NDUFS7/ADCY8/NDUFA3/H19	11
GO:0003128	heart field specification	3/229	17/18870	0.00105777	0.0428588	0.0370521	LRP2/MEF2C/ROBO2	3
GO:1902170	cellular response to reactive nitrogen species	3/229	17/18870	0.00105777	0.0428588	0.0370521	ATP5F1A/AQP1/CFLAR	3
GO:0007616	long-term memory	4/229	38/18870	0.00112824	0.04517	0.0390502	RELN/CCND2/SGK1/ADCY8	4
GO:0098739	import across plasma membrane	9/229	212/18870	0.00116761	0.0461961	0.0399373	SLC6A20/SLC7A8/NHERF1/SLC7A2/LRP2/SLC39A12/SLC1A3/LRRC8C/SLC6A13	9
GO:0007409	axonogenesis	14/229	448/18870	0.00119953	0.0469071	0.040552	RELN/OTX2/APLP2/METRN/S100B/SEMA3C/DAB1/PTPRZ1/ATP8A2/EFNA5/ROBO2/NCAM1/C12orf57/SEMA3E	14
GO:0010762	regulation of fibroblast migration	4/229	39/18870	0.00124534	0.0479921	0.0414899	AKAP12/DDR2/NHERF1/AQP1	4
GO:0046942	carboxylic acid transport	12/229	351/18870	0.00125581	0.0479921	0.0414899	SLC6A20/SLC7A8/NHERF1/SLC7A2/SNCA/SLC38A11/PSAP/LRP2/GOT2/SLC1A3/LRRC8C/SLC6A13	12
GO:0015849	organic acid transport	12/229	352/18870	0.00128649	0.048612	0.0420259	SLC6A20/SLC7A8/NHERF1/SLC7A2/SNCA/SLC38A11/PSAP/LRP2/GOT2/SLC1A3/LRRC8C/SLC6A13	12

## Sheet: overall_drusen_GO_ORA_MF
ID	Description	GeneRatio	BgRatio	pvalue	p.adjust	qvalue	geneID	Count
GO:0015453	oxidoreduction-driven active transmembrane transporter activity	9/224	68/18496	1.26539e-07	7.84544e-05	6.23373e-05	COX7B/NDUFA4/NDUFB2/UQCR10/NDUFB1/COX8A/NDUFA1/NDUFS7/NDUFA3	9
GO:0009055	electron transfer activity	10/224	117/18496	1.60005e-06	0.000496015	0.000394117	COX7B/NDUFA4/NDUFB2/UQCR10/NDUFB1/UQCR11/COX8A/NDUFA1/NDUFS7/NDUFA3	10
GO:0008137	NADH dehydrogenase (ubiquinone) activity	6/224	41/18496	9.31044e-06	0.00166673	0.00132433	NDUFA4/NDUFB2/NDUFB1/NDUFA1/NDUFS7/NDUFA3	6
GO:0050136	NADH dehydrogenase (quinone) activity	6/224	42/18496	1.07531e-05	0.00166673	0.00132433	NDUFA4/NDUFB2/NDUFB1/NDUFA1/NDUFS7/NDUFA3	6
GO:0003954	NADH dehydrogenase activity	6/224	44/18496	1.41809e-05	0.00167382	0.00132996	NDUFA4/NDUFB2/NDUFB1/NDUFA1/NDUFS7/NDUFA3	6
GO:0003955	NAD(P)H dehydrogenase (quinone) activity	6/224	45/18496	1.61983e-05	0.00167382	0.00132996	NDUFA4/NDUFB2/NDUFB1/NDUFA1/NDUFS7/NDUFA3	6
GO:0022804	active transmembrane transporter activity	17/224	454/18496	4.07605e-05	0.00361021	0.00286856	COX7B/SLC6A20/NDUFA4/NDUFB2/UQCR10/SLC7A8/NDUFB1/SLC30A8/SLC4A4/COX8A/SLC39A12/SLC2A12/SLC1A3/NDUFA1/NDUFS7/NDUFA3/SLC6A13	17
GO:0003735	structural constituent of ribosome	10/224	176/18496	5.8457e-05	0.00440524	0.00350026	RPS27L/RPL36/RPL36AL/RPL37/RPS8/RPL35/RPL39/RPS26/RPS15/RPL38	10
GO:0016655	oxidoreductase activity, acting on NAD(P)H, quinone or similar compound as acceptor	6/224	57/18496	6.39471e-05	0.00440524	0.00350026	NDUFA4/NDUFB2/NDUFB1/NDUFA1/NDUFS7/NDUFA3	6
GO:0015171	amino acid transmembrane transporter activity	7/224	85/18496	7.70809e-05	0.00477902	0.00379725	SLC6A20/SLC7A8/NHERF1/SLC7A2/SLC38A11/SLC1A3/SLC6A13	7
GO:1903136	cuprous ion binding	3/224	9/18496	0.000139507	0.0078631	0.00624776	SNCA/ATOX1/COX17	3
GO:0015399	primary active transmembrane transporter activity	9/224	164/18496	0.000178213	0.00920765	0.0073161	COX7B/NDUFA4/NDUFB2/UQCR10/NDUFB1/COX8A/NDUFA1/NDUFS7/NDUFA3	9
GO:0051087	protein-folding chaperone binding	8/224	133/18496	0.000218669	0.0104288	0.00828641	HSPE1/CLU/SNCA/DNAJA1/SOD1/LRP2/HSPA5/SDF2L1	8
GO:0045499	chemorepellent activity	4/224	28/18496	0.000341264	0.0151131	0.0120084	NRG3/SEMA3C/EFNA5/SEMA3E	4
GO:0070325	lipoprotein particle receptor binding	4/224	29/18496	0.000392132	0.0162081	0.0128784	RELN/CLU/HSP90B1/DNAJA1	4
GO:0016651	oxidoreductase activity, acting on NAD(P)H	6/224	87/18496	0.00065852	0.0255177	0.0202755	NDUFA4/NDUFB2/NDUFB1/NDUFA1/NDUFS7/NDUFA3	6
GO:0051082	unfolded protein binding	7/224	122/18496	0.000717496	0.0261675	0.0207918	HSPE1/CLU/HSP90B1/DNAJA1/CANX/HSPA5/PET100	7
GO:0008514	organic anion transmembrane transporter activity	10/224	242/18496	0.000760811	0.0262057	0.0208222	BEST1/SLC6A20/SLC7A8/NHERF1/SLC7A2/SLC38A11/SLC4A4/SLC39A12/SLC1A3/SLC6A13	10
GO:0004971	AMPA glutamate receptor activity	2/224	4/18496	0.000862177	0.0267275	0.0212368	GRIA4/GRIA2	2
GO:0010856	adenylate cyclase activator activity	2/224	4/18496	0.000862177	0.0267275	0.0212368	CALM1/CALM2	2
GO:0005507	copper ion binding	5/224	63/18496	0.000989467	0.0292128	0.0232116	DCT/SNCA/SOD1/ATOX1/COX17	5
GO:0015179	L-amino acid transmembrane transporter activity	5/224	66/18496	0.00122174	0.0337038	0.0267799	SLC6A20/SLC7A8/SLC7A2/SLC38A11/SLC1A3	5
GO:0030297	transmembrane receptor protein tyrosine kinase activator activity	3/224	18/18496	0.0012503	0.0337038	0.0267799	NRG3/BTC/EFNA5	3
GO:0051787	misfolded protein binding	3/224	20/18496	0.00171585	0.0442677	0.0351737	CLU/HSPA5/SDF2L1	3
GO:0048156	tau protein binding	4/224	43/18496	0.00178499	0.0442677	0.0351737	CLU/PIN1/SNCA/S100B	4

## Sheet: overall_drusen_GO_ORA_CC
ID	Description	GeneRatio	BgRatio	pvalue	p.adjust	qvalue	geneID	Count
GO:0005746	mitochondrial respirasome	16/231	94/19886	1.34178e-14	5.15242e-12	4.1807e-12	STMP1/COX7B/COX6C/COX7C/NDUFA4/NDUFB2/UQCR10/UQCRB/NDUFB1/NDUFA13/UQCR11/COX8A/NDUFA1/NDUFS7/COX7A2/NDUFA3	16
GO:0098800	inner mitochondrial membrane protein complex	19/231	158/19886	3.11463e-14	5.98008e-12	4.85226e-12	CHCHD10/COX7B/IMMP2L/COX6C/COX7C/NDUFA4/NDUFB2/UQCR10/UQCRB/NDUFB1/NDUFA13/UQCR11/COX8A/ATP5F1A/ATP5MF/NDUFA1/NDUFS7/COX7A2/NDUFA3	19
GO:0070469	respirasome	16/231	102/19886	5.10912e-14	6.53967e-12	5.30631e-12	STMP1/COX7B/COX6C/COX7C/NDUFA4/NDUFB2/UQCR10/UQCRB/NDUFB1/NDUFA13/UQCR11/COX8A/NDUFA1/NDUFS7/COX7A2/NDUFA3	16
GO:0098803	respiratory chain complex	15/231	91/19886	1.50482e-13	1.44463e-11	1.17218e-11	COX7B/COX6C/COX7C/NDUFA4/NDUFB2/UQCR10/UQCRB/NDUFB1/NDUFA13/UQCR11/COX8A/NDUFA1/NDUFS7/COX7A2/NDUFA3	15
GO:0098798	mitochondrial protein-containing complex	20/231	300/19886	3.73752e-10	2.87042e-08	2.32907e-08	TOMM7/CHCHD10/COX7B/IMMP2L/COX6C/COX7C/NDUFA4/NDUFB2/UQCR10/UQCRB/NDUFB1/NDUFA13/UQCR11/COX8A/ATP5F1A/ATP5MF/NDUFA1/NDUFS7/COX7A2/NDUFA3	20
GO:0005743	mitochondrial inner membrane	25/231	497/19886	8.50639e-10	5.44409e-08	4.41735e-08	STMP1/IFI6/CHCHD10/COX7B/IMMP2L/COX6C/CLU/COX7C/NDUFA4/NDUFB2/UQCR10/UQCRB/NDUFB1/NDUFA13/UQCR11/DMAC1/COX8A/ATP5F1A/ATP5MF/COX16/NDUFA1/NDUFS7/COX7A2/PET100/NDUFA3	25
GO:0070069	cytochrome complex	9/231	42/19886	1.05297e-09	5.7763e-08	4.68691e-08	COX7B/COX6C/COX7C/NDUFA4/UQCR10/UQCRB/UQCR11/COX8A/COX7A2	9
GO:1990351	transporter complex	22/231	421/19886	4.64451e-09	2.22937e-07	1.80891e-07	BEST1/CALM1/NDUFA4/NDUFB2/UQCR10/CLIC6/CALM2/UQCRB/NDUFB1/NDUFA13/UQCR11/KCNB2/DPP6/DPP10/GRIA4/GRIA2/ATP8A2/PDE4B/NDUFA1/NDUFS7/LRRC8C/NDUFA3	22
GO:1902495	transmembrane transporter complex	21/231	394/19886	7.49813e-09	3.1992e-07	2.59585e-07	BEST1/CALM1/NDUFA4/NDUFB2/UQCR10/CLIC6/CALM2/UQCRB/NDUFB1/NDUFA13/UQCR11/KCNB2/DPP6/DPP10/GRIA4/GRIA2/PDE4B/NDUFA1/NDUFS7/LRRC8C/NDUFA3	21
GO:0005751	mitochondrial respiratory chain complex IV	6/231	25/19886	3.38988e-07	1.30171e-05	1.05621e-05	COX7B/COX6C/COX7C/NDUFA4/COX8A/COX7A2	6
GO:0045277	respiratory chain complex IV	6/231	28/19886	7.00403e-07	2.44504e-05	1.98392e-05	COX7B/COX6C/COX7C/NDUFA4/COX8A/COX7A2	6
GO:0022626	cytosolic ribosome	10/231	118/19886	1.2002e-06	3.78435e-05	3.07063e-05	RPS27L/RPL36/RPL36AL/RPL37/RPS8/RPL35/RPL39/RPS26/RPS15/RPL38	10
GO:0005747	mitochondrial respiratory chain complex I	7/231	49/19886	1.47826e-06	3.78435e-05	3.07063e-05	NDUFA4/NDUFB2/NDUFB1/NDUFA13/NDUFA1/NDUFS7/NDUFA3	7
GO:0030964	NADH dehydrogenase complex	7/231	49/19886	1.47826e-06	3.78435e-05	3.07063e-05	NDUFA4/NDUFB2/NDUFB1/NDUFA13/NDUFA1/NDUFS7/NDUFA3	7
GO:0045271	respiratory chain complex I	7/231	49/19886	1.47826e-06	3.78435e-05	3.07063e-05	NDUFA4/NDUFB2/NDUFB1/NDUFA13/NDUFA1/NDUFS7/NDUFA3	7
GO:1990204	oxidoreductase complex	10/231	128/19886	2.5252e-06	6.06048e-05	4.91749e-05	NDUFA4/NDUFB2/UQCR10/UQCRB/NDUFB1/NDUFA13/UQCR11/NDUFA1/NDUFS7/NDUFA3	10
GO:0022625	cytosolic large ribosomal subunit	6/231	60/19886	6.82672e-05	0.00154204	0.00125121	RPL36/RPL36AL/RPL37/RPL35/RPL39/RPL38	6
GO:0044391	ribosomal subunit	10/231	188/19886	7.24218e-05	0.001545	0.00125362	RPS27L/RPL36/RPL36AL/RPL37/RPS8/RPL35/RPL39/RPS26/RPS15/RPL38	10
GO:0062023	collagen-containing extracellular matrix	15/231	429/19886	0.000157845	0.00319014	0.00258849	F3/SFRP1/CLU/HSP90B1/ANGPT1/PSAP/COLEC12/F13A1/PTPRZ1/EFNA5/SERPINA3/CTSD/NCAM1/RARRES2/VTN	15
GO:0043025	neuronal cell body	16/231	489/19886	0.000203634	0.00390977	0.0031724	GPM6A/AKAP12/SNCA/KCNB2/SOD1/CADM2/S100B/GRIA4/DNER/ZNF804A/GRIA2/SLC1A3/ERMN/NDUFS7/ADCY8/BRINP1	16
GO:0034663	endoplasmic reticulum chaperone complex	3/231	11/19886	0.000238303	0.00435754	0.00353573	HSP90B1/HSPA5/SDF2L1	3
GO:0042788	polysomal ribosome	4/231	31/19886	0.000436289	0.00761523	0.00617902	RPL36/RPL39/RPS26/RPL38	4
GO:0005750	mitochondrial respiratory chain complex III	3/231	14/19886	0.000512329	0.00819726	0.00665129	UQCR10/UQCRB/UQCR11	3
GO:0045275	respiratory chain complex III	3/231	14/19886	0.000512329	0.00819726	0.00665129	UQCR10/UQCRB/UQCR11	3
GO:0005840	ribosome	10/231	246/19886	0.000630864	0.00969007	0.00786256	RPS27L/RPL36/RPL36AL/RPL37/RPS8/RPL35/RPL39/RPS26/RPS15/RPL38	10
GO:0031091	platelet alpha granule	6/231	91/19886	0.00067434	0.00995948	0.00808116	PHACTR2/CLU/SNCA/APLP2/F13A1/SERPINA3	6
GO:0034702	monoatomic ion channel complex	11/231	300/19886	0.000804267	0.011287	0.00915828	BEST1/CALM1/CLIC6/CALM2/KCNB2/DPP6/DPP10/GRIA4/GRIA2/PDE4B/LRRC8C	11
GO:0060076	excitatory synapse	5/231	63/19886	0.000823007	0.011287	0.00915828	GPM6A/GRIA2/CHD4/PDE4B/ADCY8	5
GO:0031092	platelet alpha granule membrane	3/231	17/19886	0.000932774	0.0123512	0.0100218	PHACTR2/SNCA/APLP2	3
GO:0005788	endoplasmic reticulum lumen	11/231	313/19886	0.00113403	0.0145156	0.011778	CST3/RDH5/CLU/HSP90B1/CANX/APLP2/MANF/SHISA5/HSPA5/VTN/SDF2L1	11
GO:0022627	cytosolic small ribosomal subunit	4/231	41/19886	0.0012824	0.0158853	0.0128894	RPS27L/RPS8/RPS26/RPS15	4
GO:0032279	asymmetric synapse	11/231	331/19886	0.0017677	0.0212124	0.0172118	PKP4/PPP1R9A/LIN7A/GRIA4/GRIA2/CHD4/PDE4B/CLSTN2/ADCY8/PTPRT/RPL38	11
GO:0043209	myelin sheath	4/231	46/19886	0.00197506	0.0217152	0.0176198	CALM1/CALM2/MAL/ERMN	4
GO:0042470	melanosome	6/231	112/19886	0.00197925	0.0217152	0.0176198	DCT/HSP90B1/CANX/HSPA5/CTSD/TPP1	6
GO:0048770	pigment granule	6/231	112/19886	0.00197925	0.0217152	0.0176198	DCT/HSP90B1/CANX/HSPA5/CTSD/TPP1	6
GO:0008076	voltage-gated potassium channel complex	5/231	79/19886	0.00227182	0.0242327	0.0196625	CALM1/CALM2/KCNB2/DPP6/DPP10	5
GO:0015934	large ribosomal subunit	6/231	117/19886	0.00246677	0.0256011	0.0207728	RPL36/RPL36AL/RPL37/RPL35/RPL39/RPL38	6
GO:0098984	neuron to neuron synapse	11/231	362/19886	0.0035182	0.0355523	0.0288473	PKP4/PPP1R9A/LIN7A/GRIA4/GRIA2/CHD4/PDE4B/CLSTN2/ADCY8/PTPRT/RPL38	11
GO:0014069	postsynaptic density	10/231	315/19886	0.00390953	0.0383827	0.0311439	PKP4/PPP1R9A/LIN7A/GRIA4/GRIA2/PDE4B/CLSTN2/ADCY8/PTPRT/RPL38	10
GO:0034705	potassium channel complex	5/231	90/19886	0.0039982	0.0383827	0.0311439	CALM1/CALM2/KCNB2/DPP6/DPP10	5
GO:0032809	neuronal cell body membrane	3/231	29/19886	0.00452383	0.0419069	0.0340034	KCNB2/CADM2/ADCY8	3
GO:0033018	sarcoplasmic reticulum lumen	2/231	9/19886	0.00458357	0.0419069	0.0340034	HSP90B1/MANF	2

## Sheet: overall_drusen_KEGG_pathway_ORA
KEGG ID	category	subcategory	ID	Description	GeneRatio	BgRatio	pvalue	p.adjust	qvalue	geneID	Count
hsa00190	Metabolism	Energy metabolism	hsa00190	Oxidative phosphorylation	18/134	138/9392	7.20321e-13	1.5631e-10	1.40273e-10	1349/1345/1350/4697/4708/29796/7381/4707/51079/10975/1351/498/10063/9551/4694/374291/1347/4696	18
hsa04714	Organismal Systems	Environmental adaptation	hsa04714	Thermogenesis	21/134	235/9392	1.35564e-11	1.47087e-09	1.31997e-09	1349/1345/1350/4697/4708/29796/7381/4707/51079/10975/1351/498/84987/10063/9551/51241/4694/374291/114/1347/4696	21
hsa05012	Human Diseases	Neurodegenerative disease	hsa05012	Parkinson disease	22/134	271/9392	2.83418e-11	2.05006e-09	1.83973e-09	801/1349/1345/1350/4697/4708/29796/805/7381/4707/51079/6622/10975/6647/1351/221074/498/3309/4694/374291/1347/4696	22
hsa05016	Human Diseases	Neurodegenerative disease	hsa05016	Huntington disease	21/134	311/9392	2.50192e-09	1.34173e-07	1.20407e-07	1349/1345/5441/1350/4697/4708/29796/7381/4707/51079/10975/6647/1351/498/2893/2891/6507/4694/374291/1347/4696	21
hsa05208	Human Diseases	Cancer: overview	hsa05208	Chemical carcinogenesis - reactive oxygen species	18/134	227/9392	3.09153e-09	1.34173e-07	1.20407e-07	1349/4257/1345/1350/4697/4708/29796/7381/4707/51079/10975/6647/1351/498/4694/374291/1347/4696	18
hsa05415	Human Diseases	Cardiovascular disease	hsa05415	Diabetic cardiomyopathy	17/134	205/9392	4.45719e-09	1.61202e-07	1.44663e-07	1349/1345/1350/4697/4708/29796/7381/4707/51079/10975/1351/498/1509/4694/374291/1347/4696	17
hsa04932	Human Diseases	Endocrine and metabolic disease	hsa04932	Non-alcoholic fatty liver disease	15/134	157/9392	5.60037e-09	1.73612e-07	1.558e-07	1349/1345/1350/4697/4708/29796/7381/4707/51079/10975/1351/4694/374291/1347/4696	15
hsa05020	Human Diseases	Neurodegenerative disease	hsa05020	Prion disease	19/134	278/9392	1.27859e-08	3.46816e-07	3.11235e-07	1349/1345/1350/4697/4708/29796/7381/4707/51079/10975/6647/1351/498/3309/4694/374291/4684/1347/4696	19
hsa05014	Human Diseases	Neurodegenerative disease	hsa05014	Amyotrophic lateral sclerosis	21/134	371/9392	5.59392e-08	1.34876e-06	1.21038e-06	10718/400916/1349/1345/1350/4697/4708/29796/7381/4707/51079/10975/6647/1351/498/2891/3309/4694/374291/1347/4696	21
hsa05022	Human Diseases	Neurodegenerative disease	hsa05022	Pathways of neurodegeneration - multiple diseases	24/134	483/9392	6.79066e-08	1.47357e-06	1.32239e-06	324/801/1349/1345/1350/4697/4708/29796/805/7381/4707/51079/6622/10975/6647/1351/498/2893/2891/3309/4694/374291/1347/4696	24
hsa05010	Human Diseases	Neurodegenerative disease	hsa05010	Alzheimer disease	21/134	391/9392	1.36894e-07	2.70054e-06	2.42348e-06	324/801/1349/1345/1350/4697/4708/29796/805/7381/4707/51079/6622/10975/1351/221074/498/4694/374291/1347/4696	21
hsa05171	Human Diseases	Infectious disease: viral	hsa05171	Coronavirus disease - COVID-19	14/134	238/9392	7.04955e-06	0.000127479	0.000114401	4599/4938/51065/25873/6166/6167/6202/2162/11224/6170/6231/6209/9636/6169	14
hsa04723	Organismal Systems	Nervous system	hsa04723	Retrograde endocannabinoid signaling	11/134	149/9392	8.55032e-06	0.000142725	0.000128082	2791/4697/4708/4707/51079/2893/2891/4694/374291/114/4696	11
hsa04260	Organismal Systems	Circulatory system	hsa04260	Cardiac muscle contraction	8/134	87/9392	3.15744e-05	0.000489403	0.000439193	1349/1345/1350/29796/7381/10975/1351/1347	8
hsa04918	Organismal Systems	Endocrine system	hsa04918	Thyroid hormone synthesis	6/134	75/9392	0.000677855	0.00980631	0.00880023	7276/7184/821/4036/3309/114	6
hsa04713	Organismal Systems	Environmental adaptation	hsa04713	Circadian entrainment	6/134	97/9392	0.00257797	0.0349637	0.0313766	2791/801/805/2893/2891/114	6

[truncated: 27 more sheets: overall_drusen_KEGG_module_ORA, overall_RPD_GO_ORA_BP, overall_RPD_GO_ORA_MF, overall_RPD_GO_ORA_CC, overall_RPD_KEGG_pathway_ORA, overall_RPD_KEGG_module_ORA, Matrix eQTL cisEQT, Proteomics- proteins Raw, Proteomics- proteins post QC, Proteomics-key, Proteomics- DEP , Proteomics- canonical RPE, Biological Process Up in RPD-, Molecular Function Up in RPD-, Cellular Component Up in RPD-, Up in RPD- PMID, Biological process Up in RPD+, Molecular Function up in RPD+ , Cellular Component Up in RPD+, Up in RPD+ PMID …]
